# Supplementary material for: 4-(2-Fluoro­phen­yl)-1-(2-oxoindolin-3-yl­idene)thio­semicarbazide
Source: Acta Crystallogr Sect E Struct Rep Online. 2010 Apr 2;66(Pt 5):o1018. doi: 10.1107/S1600536810011682 (PMC2979150; doi:10.1107/S1600536810011682)
Supplement: Supplementary file 2 [file e-66-o1018-Isup2.hkl]

#
# h,k,l, Fc-squared, Fo-squared, sigma(Fo-squared) and status flag
#
data_I
_shelx_title ' MR7 in P2(1)/c'
_shelx_refln_list_code          4
_shelx_F_calc_maximum      175.11
_exptl_crystal_F_000       648.00
_reflns_d_resolution_high  0.8332
 
loop_
 _symmetry_equiv_pos_as_xyz
 'x, y, z'
 '-x, y+1/2, -z+1/2'
 '-x, -y, -z'
 'x, -y-1/2, z-1/2'
 
_cell_length_a     5.7646
_cell_length_b    18.4939
_cell_length_c    13.6772
_cell_angle_alpha  90.000
_cell_angle_beta   91.212
_cell_angle_gamma  90.000
 
_shelx_F_squared_multiplier     1.000
 
loop_
 _refln_index_h
 _refln_index_k
 _refln_index_l
 _refln_F_squared_calc
 _refln_F_squared_meas
 _refln_F_squared_sigma
 _refln_observed_status
   1   0   0     4264.74     3432.65    185.30 o
   2   0   0      953.45      815.89     30.17 o
   3   0   0      712.74      696.52     41.90 o
   4   0   0      190.00      170.67     22.80 o
   5   0   0      294.79      271.71     30.81 o
   6   0   0       29.95       36.04     17.56 o
   1   1   0        5.14       13.60      4.93 o
   2   1   0      985.78      912.73     27.21 o
   3   1   0     1370.90     1290.12     38.12 o
   4   1   0      147.47      165.12     22.80 o
   5   1   0        0.12        6.23      9.12 o
   6   1   0        1.06       -3.97      7.75 o
   1   2   0      172.34      176.63      6.80 o
   2   2   0     1832.04     1805.27     41.33 o
   3   2   0     1730.66     1826.29     43.55 o
   4   2   0        0.81       -0.83      4.79 o
   5   2   0       20.09       25.27      6.63 o
   6   2   0       84.69       59.64     10.82 o
   1   3   0     4195.80     3893.70     69.34 o
   2   3   0     1118.39     1089.39     27.59 o
   3   3   0       14.24       16.25      4.55 o
   4   3   0       53.58       48.15      6.29 o
   5   3   0      186.29      180.00     15.43 o
   6   3   0       13.63       -4.94     10.36 o
   0   4   0     5276.74     4795.13     93.02 o
   1   4   0    10707.76    10292.22    197.11 o
   2   4   0      777.65      856.33     20.65 o
   3   4   0      242.87      225.97     11.86 o
   4   4   0        6.71        5.03      6.23 o
   5   4   0      283.45      288.74     16.66 o
   6   4   0       47.08       53.11     14.33 o
   1   5   0       17.68       16.78      4.98 o
   2   5   0      825.15      849.13     19.23 o
   3   5   0      608.18      608.04     20.35 o
   4   5   0       65.36       51.75     10.20 o
   5   5   0       38.85       35.53     15.07 o
   6   5   0        4.24        6.45     12.52 o
   0   6   0       43.40       54.69      6.23 o
   1   6   0     3591.41     3487.20     59.11 o
   2   6   0       48.40       43.71      5.41 o
   3   6   0       58.13       53.23      7.93 o
   4   6   0      144.63      163.85     12.57 o
   5   6   0        5.34        6.81      9.52 o
   6   6   0       13.80       -5.62     12.52 o
   1   7   0       17.60       16.45      3.80 o
   2   7   0     1104.82     1215.62     39.98 o
   3   7   0      860.73      945.55     34.24 o
   4   7   0      248.61      248.45     16.06 o
   5   7   0        2.53       -2.28     18.62 o
   6   7   0        0.00       17.87     18.48 o
   0   8   0      307.67      288.05     12.57 o
   1   8   0      933.87      916.71     23.20 o
   2   8   0      125.84      118.25     13.71 o
   3   8   0      254.49      236.42     15.52 o
   4   8   0      133.08      164.64     26.03 o
   5   8   0       33.21       34.88     14.03 o
   6   8   0       38.80       33.27     22.49 o
   1   9   0      121.31      120.76      7.53 o
   2   9   0      279.46      278.07     11.46 o
   3   9   0        4.14       -2.84      6.40 o
   4   9   0       66.07       60.38     20.64 o
   5   9   0      125.08       87.80     26.80 o
   6   9   0        1.27      -19.41     19.41 o
   0  10   0        5.69        5.31      6.55 o
   1  10   0       80.73       86.16      7.16 o
   2  10   0        1.22       -6.79      6.79 o
   3  10   0       30.57       42.11      9.64 o
   4  10   0       54.20       43.13     20.95 o
   5  10   0        0.03        4.93     19.10 o
   6  10   0        4.32      -19.10     19.10 o
   1  11   0        8.90       11.18      5.01 o
   2  11   0       90.87       89.79      8.46 o
   3  11   0       89.21      103.23     10.64 o
   4  11   0      606.41      685.43     56.68 o
   5  11   0        8.34       20.95     20.64 o
   6  11   0        4.42      -16.33     20.95 o
   0  12   0      246.28      233.39     19.23 o
   1  12   0       84.53       66.30      7.88 o
   2  12   0        6.36       -5.76      5.76 o
   3  12   0       46.96       47.11      8.19 o
   4  12   0      173.40      204.24     35.43 o
   5  12   0       47.58       68.70     27.11 o
   1  13   0        5.00       17.38      8.22 o
   2  13   0      141.46      144.52     10.93 o
   3  13   0        0.86       -4.50      7.37 o
   4  13   0       84.13       72.04     11.14 o
   5  13   0        4.56        0.62     21.56 o
   0  14   0        0.97        8.89      9.10 o
   1  14   0       20.99        9.43     10.05 o
   2  14   0       22.72       24.20      8.62 o
   3  14   0        0.64        4.34      9.21 o
   4  14   0        0.03       10.25     11.73 o
   5  14   0        6.92       -1.23     22.80 o
   1  15   0       94.01       78.28     12.82 o
   2  15   0       25.07       23.79      9.12 o
   3  15   0        4.46       22.16     13.21 o
   4  15   0        0.50       28.77     14.24 o
   5  15   0       17.67       24.66     14.66 o
   0  16   0       87.64       72.70     14.47 o
   1  16   0       10.40       18.09      9.90 o
   2  16   0       66.97       84.31     14.13 o
   3  16   0       28.13       27.59     18.99 o
   4  16   0        0.30      -16.48     16.48 o
   1  17   0        1.36       11.28     10.41 o
   2  17   0      112.39      110.46     15.53 o
   3  17   0        2.02        0.82      9.51 o
   4  17   0        5.69       -1.50     14.94 o
   0  18   0       97.07      113.36     36.04 o
   1  18   0       77.48      110.47     22.05 o
   2  18   0       29.47       44.78     13.30 o
   3  18   0        2.20       -9.25      9.25 o
   4  18   0        3.40      -11.73     11.73 o
   1  19   0        0.72      -13.21     16.71 o
   2  19   0       57.09       54.19     14.77 o
   3  19   0        6.07       10.16     12.63 o
   0  20   0       19.28       23.10     24.64 o
   1  20   0      114.43      144.01     18.63 o
   2  20   0        0.48      -11.14     11.14 o
   3  20   0        0.24       -3.26     12.45 o
   1  21   0       55.91       45.83     27.73 o
   2  21   0        0.22        6.39     13.28 o
   0  22   0       19.15       39.12     28.96 o
  -6   1   1        0.12        4.78      7.91 o
  -5   1   1      204.09      205.96     18.70 o
  -4   1   1      156.30      189.52     18.04 o
  -3   1   1       17.28       14.86      6.58 o
  -2   1   1     1184.12     1172.57     34.86 o
  -1   1   1     5412.75     4953.49    139.53 o
   1   1   1     3990.26     3856.90     95.21 o
   2   1   1       95.36      102.96      6.81 o
   3   1   1       77.40       78.72      7.22 o
   4   1   1        2.54       -0.05      6.86 o
   5   1   1      154.30      136.51     14.92 o
   6   1   1      138.62      142.02     20.33 o
  -6   2   1        6.05       11.76      9.10 o
  -5   2   1       86.76       83.53      7.84 o
  -4   2   1      508.08      500.14     15.61 o
  -3   2   1     1845.59     1811.62     38.93 o
  -2   2   1     1914.01     1949.29     40.50 o
  -1   2   1     1191.33     1169.67     22.49 o
   1   2   1      695.93      639.04     13.09 o
   2   2   1      523.67      523.79     14.76 o
   3   2   1     2199.69     2177.17     44.68 o
   4   2   1        0.70        0.23      4.01 o
   5   2   1        5.52        2.11      5.75 o
   6   2   1        3.37       -0.92     13.25 o
  -6   3   1        2.42       -7.44      7.44 o
  -5   3   1        1.30       -1.55      6.94 o
  -4   3   1        3.94        2.78      4.89 o
  -3   3   1        4.77        2.71      4.17 o
  -2   3   1        0.48        3.88      4.31 o
  -1   3   1     2561.76     2555.21     46.91 o
   0   3   1        1.32        0.91      1.50 o
   1   3   1      236.99      213.40      7.63 o
   2   3   1      328.53      314.08     11.51 o
   3   3   1      436.91      454.24     15.17 o
   4   3   1      838.33      838.89     21.89 o
   5   3   1       24.96       24.77      8.09 o
   6   3   1       80.61       77.63     20.02 o
  -6   4   1       33.84       36.06      9.92 o
  -5   4   1      146.04      136.48     12.79 o
  -4   4   1      227.64      225.95     12.29 o
  -3   4   1       89.42       97.31      8.56 o
  -2   4   1     1156.29     1093.71     25.39 o
  -1   4   1     1062.44     1002.87     21.08 o
   0   4   1     8395.11     7967.92    114.04 o
   1   4   1    30665.11    30061.11    638.15 o
   2   4   1      549.41      512.60     13.78 o
   3   4   1       16.91       15.22      8.10 o
   4   4   1       52.83       55.43      6.66 o
   5   4   1       53.63       53.82      8.91 o
   6   4   1       15.18       13.25     16.64 o
  -6   5   1       91.15       94.05     14.53 o
  -5   5   1       47.03       54.31     10.20 o
  -4   5   1        1.22       -5.15      5.15 o
  -3   5   1      347.91      364.17     16.33 o
  -2   5   1     1567.45     1604.42     32.38 o
  -1   5   1        4.13        7.40      2.73 o
   0   5   1     3425.60     3323.17     49.27 o
   1   5   1    26493.11    25685.56    445.54 o
   2   5   1       62.94       68.96      5.46 o
   3   5   1        7.92       14.98      5.57 o
   4   5   1        3.80        0.50      5.20 o
   5   5   1      308.31      328.82     17.55 o
   6   5   1       73.46       38.20     20.02 o
  -6   6   1       18.80        3.06     10.50 o
  -5   6   1      217.66      234.42     19.02 o
  -4   6   1        2.32        0.11      5.81 o
  -3   6   1     1183.47     1284.04     44.11 o
  -2   6   1     3447.74     3422.20     64.17 o
  -1   6   1       22.92       19.41      3.52 o
   0   6   1      555.92      508.25      9.99 o
   1   6   1     2221.50     2236.21     42.49 o
   2   6   1      220.72      221.60     14.77 o
   3   6   1     1036.66     1066.95     35.50 o
   4   6   1        0.02        1.55      7.57 o
   5   6   1      181.02      198.53     17.00 o
   6   6   1        1.69       -3.70     18.18 o
  -6   7   1        2.46       -1.20     10.83 o
  -5   7   1       34.85       46.68     12.59 o
  -4   7   1       12.52        8.13      7.39 o
  -3   7   1      252.61      258.61     15.32 o
  -2   7   1      132.80      179.11     10.60 o
  -1   7   1       76.31       77.31      4.96 o
   0   7   1      415.09      393.61      9.36 o
   1   7   1      201.40      181.82      8.92 o
   2   7   1      924.62      878.78     25.84 o
   3   7   1        8.23       -0.16      4.15 o
   4   7   1      219.61      234.70     22.43 o
   5   7   1      197.73      221.02     19.49 o
   6   7   1       15.82        3.39     18.79 o
  -6   8   1        2.53        6.27     11.78 o
  -5   8   1       58.18       52.50     12.89 o
  -4   8   1      491.37      518.22     32.72 o
  -3   8   1       40.77       51.76      8.76 o
  -2   8   1       21.21        5.11      4.72 o
  -1   8   1     1877.10     1731.58     38.27 o
   0   8   1      282.28      283.50      8.56 o
   1   8   1       17.31        4.54      5.16 o
   2   8   1     3830.54     3749.31     85.31 o
   3   8   1       13.35        5.55      5.51 o
   4   8   1      376.65      386.60     28.97 o
   5   8   1       60.42       49.51     12.68 o
   6   8   1        7.48        1.54     20.02 o
  -6   9   1        4.65        2.46     20.64 o
  -5   9   1       22.06       33.99     12.21 o
  -4   9   1       40.77       34.37     13.50 o
  -3   9   1       49.64       49.74      8.28 o
  -2   9   1       77.36       84.14      6.95 o
  -1   9   1       15.04       15.26      5.07 o
   0   9   1        5.88        6.02      3.45 o
   1   9   1      161.44      146.77     10.22 o
   2   9   1      622.65      571.36     16.91 o
   3   9   1        1.14        3.85      5.77 o
   4   9   1       17.44       11.86     12.20 o
   5   9   1        0.00       44.98     23.41 o
   6   9   1        4.35       45.59     23.41 o
  -6  10   1        2.01      -19.10     19.10 o
  -5  10   1       45.76       23.72     21.56 o
  -4  10   1       27.06       33.89     19.72 o
  -3  10   1       37.24       17.88      9.91 o
  -2  10   1      410.51      422.70     15.14 o
  -1  10   1      109.02      115.40      7.89 o
   0  10   1      229.86      239.56     10.04 o
   1  10   1       12.10        8.37      5.83 o
   2  10   1       51.78       47.25      7.06 o
   3  10   1      325.15      347.24     21.07 o
   4  10   1       39.96       17.25     18.79 o
   5  10   1        1.06        0.92     17.56 o
   6  10   1       13.52       -5.55     20.64 o
  -6  11   1        9.03        4.31     22.49 o
  -5  11   1        7.30      -15.09     15.09 o
  -4  11   1        1.39      -10.47     17.25 o
  -3  11   1       53.66       60.68      7.37 o
  -2  11   1       13.06       15.08      5.42 o
  -1  11   1        7.57        3.61      5.32 o
   0  11   1       64.83       67.12      7.20 o
   1  11   1        4.04       -2.48      5.07 o
   2  11   1      209.58      206.24     13.39 o
   3  11   1       74.60       71.93      8.09 o
   4  11   1       87.91       98.27     26.19 o
   5  11   1        0.40      -17.25     17.25 o
  -5  12   1        1.01       10.78     21.87 o
  -4  12   1       20.43       54.83     23.41 o
  -3  12   1      291.73      289.87     15.23 o
  -2  12   1      182.79      171.57     12.45 o
  -1  12   1      408.33      393.30     18.34 o
   0  12   1      117.22      110.31      9.04 o
   1  12   1       81.28       85.65      8.72 o
   2  12   1       10.99       14.53      6.81 o
   3  12   1      571.93      571.59     23.74 o
   4  12   1      133.69      114.91     29.57 o
   5  12   1        0.03      -17.25     17.25 o
  -5  13   1       35.58        0.31     22.80 o
  -4  13   1       28.41       21.96     11.33 o
  -3  13   1      103.38      112.24     13.45 o
  -2  13   1      118.54      108.82     10.03 o
  -1  13   1        6.19       -1.60      6.93 o
   0  13   1      350.60      340.48     18.99 o
   1  13   1      243.18      217.80     14.63 o
   2  13   1      285.54      299.25     17.22 o
   3  13   1      351.37      331.73     21.04 o
   4  13   1       61.28       53.39     10.74 o
   5  13   1       22.05       49.60     26.19 o
  -5  14   1        3.32        3.39     24.03 o
  -4  14   1        3.51        9.60     24.95 o
  -3  14   1       46.77       56.79     15.44 o
  -2  14   1       15.24       11.06      7.19 o
  -1  14   1       31.60       24.58      9.32 o
   0  14   1       66.15       65.80      9.24 o
   1  14   1        1.22        0.21      6.94 o
   2  14   1       72.80       81.02      9.70 o
   3  14   1       10.35       -1.13     10.99 o
   4  14   1       21.57       35.26     13.55 o
   5  14   1        2.63       16.64     24.95 o
  -5  15   1       11.38        2.96     24.49 o
  -4  15   1       10.99       -1.97     12.78 o
  -3  15   1       29.82       26.10     11.69 o
  -2  15   1        5.74        3.28     14.04 o
  -1  15   1      108.46      144.30     26.39 o
   0  15   1        0.05        0.91      6.52 o
   1  15   1       27.50       25.69     10.04 o
   2  15   1      220.07      239.56     33.01 o
   3  15   1       77.98       71.43     17.15 o
   4  15   1        4.21       31.40     13.89 o
   5  15   1        2.86       -7.57     13.10 o
  -4  16   1       17.99       35.72     15.50 o
  -3  16   1      261.30      269.48     19.05 o
  -2  16   1        2.22        1.99      9.85 o
  -1  16   1        1.67        4.80     11.50 o
   0  16   1       19.08       25.43      8.16 o
   1  16   1       59.94       51.33     11.91 o
   2  16   1      311.77      334.33     20.81 o
   3  16   1        8.27        5.31     10.61 o
   4  16   1       19.77       12.25     15.04 o
  -4  17   1        0.16       26.87     12.99 o
  -3  17   1      100.15       99.24     15.59 o
  -2  17   1       50.56       57.09     14.76 o
  -1  17   1       66.76      107.31     15.24 o
   0  17   1       72.87       70.05     10.53 o
   1  17   1       43.17       52.27     12.96 o
   2  17   1       19.41       27.51     10.43 o
   3  17   1        2.69       -9.13     10.44 o
   4  17   1       33.76        5.85     16.27 o
  -4  18   1        0.02       -8.72     11.57 o
  -3  18   1        0.00       18.74     11.93 o
  -2  18   1        7.39       19.49     13.02 o
  -1  18   1       68.08       69.30     14.23 o
   0  18   1        1.42       -1.45      7.62 o
   1  18   1       18.05       25.75     11.99 o
   2  18   1       42.36       38.81     11.30 o
   3  18   1        2.55        0.36      9.68 o
   4  18   1        8.62      -15.10     15.10 o
  -3  19   1        0.76        0.82     12.11 o
  -2  19   1        7.34       34.30     13.36 o
  -1  19   1       67.13       72.05     14.91 o
   0  19   1       10.66       21.41     29.27 o
   1  19   1       37.91       39.75     13.06 o
   2  19   1        1.99       -1.50     14.60 o
   3  19   1        2.55       16.68     11.76 o
  -2  20   1       40.71       36.73     13.69 o
  -1  20   1        0.54       -0.55     11.71 o
   0  20   1        0.01       -8.31     14.36 o
   1  20   1        1.25        5.41     11.38 o
   2  20   1        9.02       12.29     13.08 o
  -2  21   1       13.10       -4.88     15.19 o
  -1  21   1        1.30       -4.25     16.10 o
   0  21   1        0.70       -1.05     19.87 o
   1  21   1        2.74        1.34     16.80 o
   2  21   1        1.69        6.58     13.26 o
   0  22   1        4.76      -10.66     18.24 o
  -6   0   2       44.41       75.17     25.57 o
  -5   0   2      556.63      615.50     50.83 o
  -4   0   2        1.73       -1.11      7.35 o
  -3   0   2     1145.78     1079.01     41.71 o
  -2   0   2     2607.61     2608.40     70.19 o
  -1   0   2     8947.09     8887.44    144.72 o
   1   0   2       49.38       42.95      4.90 o
   3   0   2      324.83      287.42     18.79 o
   4   0   2        8.78       -0.62      8.01 o
   5   0   2       17.80       22.49     11.09 o
  -6   1   2       43.38       41.41     11.21 o
  -5   1   2        0.37        4.52      7.73 o
  -4   1   2        5.37       -2.87      6.64 o
  -3   1   2       41.74       42.80      7.07 o
  -2   1   2     3735.54     3689.13     67.24 o
  -1   1   2     1899.51     1770.65     24.33 o
   1   1   2     3052.54     2902.69     51.66 o
   2   1   2      923.93      899.90     24.59 o
   3   1   2      562.74      557.12     17.60 o
   4   1   2        8.98       16.29      6.18 o
   5   1   2       55.93       56.60      6.68 o
   6   1   2        5.62      -11.71     11.71 o
  -6   2   2       47.92       48.25     19.92 o
  -5   2   2       28.65       22.11      6.49 o
  -4   2   2      822.17      878.37     21.52 o
  -3   2   2      790.86      933.35     27.98 o
  -2   2   2     4292.72     4197.36     76.30 o
  -1   2   2     3550.44     3398.90     56.69 o
   0   2   2        5.40        9.10      1.76 o
   1   2   2     1321.84     1249.78     19.44 o
   2   2   2      110.56      103.38      6.20 o
   3   2   2        5.68       -0.44      2.97 o
   4   2   2      965.04      922.75     22.01 o
   5   2   2       39.27       37.29      7.49 o
   6   2   2       60.36       58.53     18.79 o
  -6   3   2       33.97       30.30     10.17 o
  -5   3   2      194.66      173.93     12.09 o
  -4   3   2      113.58      125.39     11.37 o
  -3   3   2      909.17     1022.07     25.70 o
  -2   3   2      270.33      253.20     11.81 o
  -1   3   2      209.75      206.75      5.83 o
   0   3   2     7303.71     7025.63     95.53 o
   1   3   2     7687.51     7648.90    116.50 o
   2   3   2      269.55      260.84     12.02 o
   3   3   2       47.10       55.83      7.13 o
   4   3   2      119.20      137.09      9.29 o
   5   3   2      273.10      270.50     18.98 o
   6   3   2       45.39       28.96     17.25 o
  -6   4   2        0.03       -7.94      7.94 o
  -5   4   2       31.34       36.42     10.28 o
  -4   4   2      164.42      174.18     11.21 o
  -3   4   2       53.35       63.79      7.15 o
  -2   4   2      498.21      515.01     13.47 o
  -1   4   2        0.16       -2.40      2.40 o
   0   4   2      494.09      480.47      9.15 o
   1   4   2    16309.51    15775.89    255.66 o
   2   4   2      716.91      684.15     15.62 o
   3   4   2      445.66      481.34     19.28 o
   4   4   2      293.42      273.19     18.32 o
   5   4   2      199.34      209.30     16.59 o
   6   4   2       77.76       60.38     21.26 o
  -6   5   2      144.56      138.63     14.11 o
  -5   5   2        0.89       -4.36      8.59 o
  -4   5   2      147.54      164.49     11.71 o
  -3   5   2       72.90       82.38      8.95 o
  -2   5   2      585.41      640.58     16.33 o
  -1   5   2       20.45       21.43      3.20 o
   0   5   2     1186.83     1224.87     19.26 o
   1   5   2     3571.40     3443.49     63.05 o
   2   5   2      130.84      137.19      7.00 o
   3   5   2      389.58      441.97     28.99 o
   4   5   2       77.82       82.96     11.29 o
   5   5   2       92.03       84.69     11.37 o
   6   5   2        3.33      -15.71     15.71 o
  -6   6   2       15.81       17.66     10.47 o
  -5   6   2        4.84       -1.37      8.84 o
  -4   6   2       25.32       30.26      7.67 o
  -3   6   2       34.23       30.21      8.83 o
  -2   6   2     2507.09     2654.68     56.71 o
  -1   6   2       76.17       78.11      5.27 o
   0   6   2       57.72       59.95      4.23 o
   1   6   2        0.90       -3.51      3.51 o
   2   6   2      148.63      141.00     11.41 o
   3   6   2       37.85       25.79      7.88 o
   4   6   2        0.51       -6.41      7.20 o
   5   6   2        3.23       -2.22      8.44 o
   6   6   2        1.81      -16.02     16.02 o
  -6   7   2       46.62       50.52     14.49 o
  -5   7   2       47.38       48.54     12.59 o
  -4   7   2      143.72      159.52     15.75 o
  -3   7   2      641.33      662.30     44.32 o
  -2   7   2      767.93      830.11     23.04 o
  -1   7   2      285.51      285.10     10.22 o
   0   7   2      192.37      175.87      6.62 o
   1   7   2     1743.26     1722.01     37.97 o
   2   7   2      431.02      426.91     18.59 o
   3   7   2       36.70       37.51      7.43 o
   4   7   2      221.52      235.07     17.79 o
   5   7   2       27.53       30.75     10.50 o
   6   7   2        0.00       -5.85     19.41 o
  -6   8   2        1.43       -1.44     12.76 o
  -5   8   2       39.99       42.25     13.23 o
  -4   8   2        0.04        2.00     11.01 o
  -3   8   2        2.52        4.42      6.13 o
  -2   8   2        8.42       13.37      4.02 o
  -1   8   2      182.42      141.68      9.79 o
   0   8   2      887.59      854.16     15.56 o
   1   8   2      115.69      114.87     12.58 o
   2   8   2      110.28      120.48      7.52 o
   3   8   2      391.66      356.45     15.75 o
   4   8   2      312.89      337.65     53.76 o
   5   8   2      325.68      241.57     23.60 o
   6   8   2        1.91       20.02     20.95 o
  -6   9   2        0.63        9.14     12.87 o
  -5   9   2       60.17       66.31     21.66 o
  -4   9   2      375.88      348.66     40.36 o
  -3   9   2       92.40       94.50     11.73 o
  -2   9   2      127.56      150.45      8.37 o
  -1   9   2      143.25      144.50      9.67 o
   0   9   2       31.84       27.91      4.36 o
   1   9   2     3568.94     3617.22     83.74 o
   2   9   2     2742.82     2743.46     58.24 o
   3   9   2       83.58       76.28     10.18 o
   4   9   2      113.52       98.20     17.14 o
   5   9   2        3.14      -15.40     15.40 o
   6   9   2        5.72      -19.41     19.41 o
  -6  10   2       84.96       79.38     21.16 o
  -5  10   2       58.88       33.85     16.27 o
  -4  10   2       37.84       53.79     20.33 o
  -3  10   2       59.31       64.74     14.80 o
  -2  10   2       87.82       88.37      8.85 o
  -1  10   2      290.50      278.17     13.26 o
   0  10   2      218.06      221.19     10.30 o
   1  10   2       74.68       71.78      8.37 o
   2  10   2     1895.99     1901.11     43.35 o
   3  10   2        1.27        2.20      4.38 o
   4  10   2      131.54      134.62     29.27 o
   5  10   2       14.18       10.78     19.41 o
   6  10   2       12.50       -3.39     22.18 o
  -5  11   2        2.88      -18.48     18.48 o
  -4  11   2        9.95       17.25     20.02 o
  -3  11   2      181.44      195.21     12.54 o
  -2  11   2      195.61      197.41     15.00 o
  -1  11   2      620.57      653.10     20.55 o
   0  11   2        0.35        3.42      4.21 o
   1  11   2       10.43       10.73      6.52 o
   2  11   2      104.93       99.60      9.21 o
   3  11   2      798.67      887.95     24.22 o
   4  11   2        1.69        6.16     18.79 o
   5  11   2        1.22       12.32     21.56 o
  -5  12   2       24.12       28.03     23.41 o
  -4  12   2       19.78       12.94     19.41 o
  -3  12   2       23.45       21.73      7.34 o
  -2  12   2        2.75       -4.38      6.12 o
  -1  12   2        2.83       10.81      6.78 o
   0  12   2      567.77      571.92     20.48 o
   1  12   2      136.87      146.20     11.14 o
   2  12   2       28.31       28.71      7.87 o
   3  12   2      121.43      122.94     10.07 o
   4  12   2        1.66       -8.77      8.77 o
   5  12   2       29.87       75.47     26.80 o
  -5  13   2        0.54       -6.16     20.33 o
  -4  13   2       10.10       -1.73      9.84 o
  -3  13   2      114.93      106.49     11.73 o
  -2  13   2       17.32       11.77     11.81 o
  -1  13   2       17.05        8.16      8.04 o
   0  13   2      108.67       92.92      9.69 o
   1  13   2       28.63       23.38      8.98 o
   2  13   2       50.89       51.55      9.68 o
   3  13   2      120.76      104.32     13.77 o
   4  13   2        1.94       -1.71      8.73 o
   5  13   2        1.67       49.91     25.26 o
  -5  14   2        2.02       -5.24     22.49 o
  -4  14   2       52.48       37.85     15.56 o
  -3  14   2        6.93        0.93      8.67 o
  -2  14   2       23.34       36.23      9.13 o
  -1  14   2      209.93      243.33     18.35 o
   0  14   2        5.14        4.69      6.45 o
   1  14   2        1.82        6.04      8.28 o
   2  14   2       31.10       29.16      9.70 o
   3  14   2      381.04      392.04     35.90 o
   4  14   2        4.85       12.43     19.56 o
   5  14   2        6.57        2.15     12.52 o
  -5  15   2        3.56       14.76     13.75 o
  -4  15   2        8.08       21.90     10.82 o
  -3  15   2       19.63       11.96      8.84 o
  -2  15   2        8.22        4.17      9.23 o
  -1  15   2        5.47       -3.18      9.10 o
   0  15   2      117.09      114.33     11.88 o
   1  15   2        0.56       -0.21      7.32 o
   2  15   2        0.48       13.93     14.72 o
   3  15   2        0.38       -9.13      9.13 o
   4  15   2        0.86       15.05     17.87 o
   5  15   2        5.40        5.30     14.35 o
  -4  16   2        1.97       -3.87     10.71 o
  -3  16   2       23.57       30.62     11.61 o
  -2  16   2       26.62       31.26     11.73 o
  -1  16   2       24.50       36.98     11.26 o
   0  16   2        3.12        4.53     14.32 o
   1  16   2        3.41        4.11      7.90 o
   2  16   2      110.85      118.76     18.19 o
   3  16   2       28.77       40.06     12.94 o
   4  16   2       35.11       56.10     17.76 o
  -4  17   2        4.63        6.50     12.99 o
  -3  17   2       13.09       -9.30      9.73 o
  -2  17   2      204.28      161.67     21.99 o
  -1  17   2       50.92       50.44     12.37 o
   0  17   2        1.26       -6.83      6.83 o
   1  17   2        0.05        1.23     10.16 o
   2  17   2       77.09       85.53     16.51 o
   3  17   2        6.61       -0.44     11.40 o
   4  17   2        1.01        4.09     17.56 o
  -3  18   2        6.74       17.40     12.27 o
  -2  18   2        9.66       15.70     11.66 o
  -1  18   2        4.00       10.95     10.96 o
   0  18   2        0.81       -2.10      7.51 o
   1  18   2       42.96       49.92     13.78 o
   2  18   2        3.74        7.38     10.50 o
   3  18   2        4.73       -2.79     11.91 o
  -3  19   2        9.91       15.74     12.89 o
  -2  19   2        3.70       -4.88     12.40 o
  -1  19   2        0.06        7.44     11.04 o
   0  19   2        1.88      -12.92     14.24 o
   1  19   2       71.45       84.22     16.16 o
   2  19   2       15.33       38.31     16.27 o
   3  19   2        6.52       14.35     13.64 o
  -2  20   2        8.52        6.10     12.87 o
  -1  20   2        0.79       -7.50     11.13 o
   0  20   2       25.46       38.91     18.58 o
   1  20   2       44.71       38.08     13.45 o
   2  20   2        3.05      -11.28     11.28 o
  -2  21   2       41.20       54.31     16.29 o
  -1  21   2       11.64       20.96     20.79 o
   0  21   2       29.53       31.43     19.71 o
   1  21   2        3.56      -14.95     14.95 o
   2  21   2        3.64       -3.56     12.81 o
   0  22   2        9.00       -1.53     18.80 o
  -6   1   3       10.23        4.05      9.75 o
  -5   1   3      657.02      619.14     19.37 o
  -4   1   3      100.65      107.99     10.80 o
  -3   1   3      154.88      162.75      7.99 o
  -2   1   3      789.62      825.48     17.73 o
  -1   1   3       44.72       48.49      2.63 o
   0   1   3      121.44      131.33      4.18 o
   1   1   3      958.66      990.14     15.87 o
   2   1   3        7.83        4.96      3.97 o
   3   1   3      193.66      183.07     42.20 o
   4   1   3      333.51      323.63     20.95 o
   5   1   3      144.24      145.71     20.33 o
   6   1   3      113.41       80.71     19.72 o
  -6   2   3       54.59       55.10     12.71 o
  -5   2   3       23.11        7.45      7.26 o
  -4   2   3        4.70       -3.93      4.63 o
  -3   2   3      107.75      119.24      7.51 o
  -2   2   3       27.85       20.26      4.04 o
  -1   2   3     1051.20     1072.25     17.11 o
   0   2   3     1436.85     1398.08     19.49 o
   1   2   3     1290.58     1243.66     18.77 o
   2   2   3       47.67       59.36      5.37 o
   3   2   3       60.93       59.58      5.72 o
   4   2   3       49.63       54.94      7.43 o
   5   2   3      112.82      115.83     20.64 o
   6   2   3        0.54      -13.25     13.25 o
  -6   3   3      261.84      257.95     20.39 o
  -5   3   3       48.72       49.99      9.32 o
  -4   3   3      564.05      571.78     30.51 o
  -3   3   3      775.66      861.28     23.58 o
  -2   3   3     2023.81     2158.49     42.18 o
  -1   3   3     4636.11     4443.06     65.69 o
   0   3   3     2587.91     2549.90     35.04 o
   1   3   3       18.91       24.13      3.29 o
   2   3   3      243.49      237.21     10.72 o
   3   3   3       17.24       21.94      3.89 o
   4   3   3        0.99        5.78      5.89 o
   5   3   3       17.69       -0.31     13.55 o
   6   3   3       64.60       48.67     20.02 o
  -6   4   3       31.17       36.26     10.63 o
  -5   4   3       33.75       15.48     10.63 o
  -4   4   3      509.56      500.03     20.31 o
  -3   4   3      381.63      382.17     13.27 o
  -2   4   3       17.19       12.53      5.56 o
  -1   4   3     2106.23     2257.75     37.22 o
   0   4   3      107.94      114.64      5.87 o
   1   4   3      520.48      490.90     12.91 o
   2   4   3     1334.31     1320.37     26.60 o
   3   4   3       45.37       55.47      7.75 o
   4   4   3      288.68      257.20     12.59 o
   5   4   3        5.36      -12.48     12.48 o
   6   4   3      121.84       85.33     24.03 o
  -6   5   3        8.13        4.16      9.83 o
  -5   5   3        6.96        5.18      8.37 o
  -4   5   3      310.79      361.77     17.84 o
  -3   5   3        7.19        8.16      5.23 o
  -2   5   3      609.03      592.78     15.87 o
  -1   5   3       16.00       12.79      4.38 o
   0   5   3     1410.14     1377.95     22.82 o
   1   5   3      228.34      248.20      8.14 o
   2   5   3      842.74      895.60     20.24 o
   3   5   3       61.65       65.89      9.43 o
   4   5   3       85.14       82.10      8.59 o
   5   5   3        1.83       12.98      8.72 o
   6   5   3        4.10       -3.08     17.25 o
  -6   6   3       15.87       17.04     10.65 o
  -5   6   3       34.82       41.00     12.33 o
  -4   6   3        0.23       -2.35      7.34 o
  -3   6   3      522.43      533.37     25.70 o
  -2   6   3      341.01      280.96     17.21 o
  -1   6   3      477.36      446.44     11.36 o
   0   6   3       88.51       96.38      7.40 o
   1   6   3       25.75       31.59      4.11 o
   2   6   3      573.25      520.16     12.53 o
   3   6   3      573.94      639.88     26.20 o
   4   6   3      304.54      310.59     19.48 o
   5   6   3       55.29       58.86     12.28 o
   6   6   3        1.97      -12.32     16.94 o
  -6   7   3       11.28        6.89     11.05 o
  -5   7   3        1.14       -5.26      9.85 o
  -4   7   3       67.20       70.14     21.56 o
  -3   7   3       17.76       26.54      7.42 o
  -2   7   3     1042.84     1178.80     22.53 o
  -1   7   3      763.93      744.73     21.30 o
   0   7   3      960.01      991.71     18.19 o
   1   7   3     1725.71     1684.38     37.51 o
   2   7   3       71.46       76.79      5.93 o
   3   7   3      117.10      107.52     10.45 o
   4   7   3        9.29        5.08     10.13 o
   5   7   3       46.26       69.63     13.98 o
   6   7   3        3.89        6.47     21.26 o
  -6   8   3       28.98       43.30     12.87 o
  -5   8   3        2.57       11.66     12.43 o
  -4   8   3      537.73      548.68     35.30 o
  -3   8   3        4.04       -2.00      6.62 o
  -2   8   3      862.09      848.23     19.31 o
  -1   8   3     1204.81     1184.93     26.72 o
   0   8   3       56.92       52.28      5.24 o
   1   8   3        5.45        5.31      3.77 o
   2   8   3     4248.91     4275.54     79.70 o
   3   8   3       83.22       78.92      8.57 o
   4   8   3      272.67      302.28     27.88 o
   5   8   3       16.36        3.41     11.63 o
   6   8   3        7.59       20.33     23.72 o
  -6   9   3        0.29       -3.38     12.43 o
  -5   9   3       25.13       12.87     11.97 o
  -4   9   3       45.41       52.47     15.36 o
  -3   9   3      166.85      200.81     16.07 o
  -2   9   3       68.66       77.01      6.47 o
  -1   9   3      221.79      240.51      9.84 o
   0   9   3      230.83      234.40     16.24 o
   1   9   3        0.47       -5.22      5.22 o
   2   9   3     1639.67     1621.40     34.65 o
   3   9   3        0.12       -1.90      4.96 o
   4   9   3      292.70      268.00     24.82 o
   5   9   3       12.50       -1.54     19.41 o
   6   9   3        8.36      -19.72     19.72 o
  -6  10   3        0.81        5.18     19.33 o
  -5  10   3        4.11       -2.17     14.60 o
  -4  10   3       95.05       86.13     17.45 o
  -3  10   3        1.27        2.24      4.44 o
  -2  10   3       16.92       17.74      5.59 o
  -1  10   3      725.83      750.75     19.20 o
   0  10   3      720.91      696.34     20.42 o
   1  10   3        1.14        0.83      4.05 o
   2  10   3      727.04      793.15     21.10 o
   3  10   3       10.63        3.12      5.14 o
   4  10   3        0.01       -3.32     11.43 o
   5  10   3       11.33        5.55     20.33 o
   6  10   3       14.70        7.70     24.03 o
  -5  11   3        0.02      -18.33     18.33 o
  -4  11   3        9.47       19.08     14.32 o
  -3  11   3        3.38       -4.91      4.91 o
  -2  11   3        2.41        0.71      5.76 o
  -1  11   3      625.53      637.43     25.67 o
   0  11   3      169.15      166.68     15.62 o
   1  11   3       21.07       21.47      6.68 o
   2  11   3      265.57      268.82     15.50 o
   3  11   3       16.30        7.08      6.29 o
   4  11   3        0.56       -8.35      8.35 o
   5  11   3       17.72        2.46     20.02 o
  -5  12   3       10.64       32.96     22.80 o
  -4  12   3       50.27       31.65      9.25 o
  -3  12   3       24.27       25.82      7.05 o
  -2  12   3      151.16      151.84     14.93 o
  -1  12   3      586.14      601.85     22.70 o
   0  12   3       29.46       25.50      5.97 o
   1  12   3       18.26       25.30      8.08 o
   2  12   3      241.93      247.53     14.08 o
   3  12   3     1189.20     1239.69     32.70 o
   4  12   3       54.11       54.57     11.03 o
   5  12   3       23.72       27.11     23.41 o
  -5  13   3        1.00      -18.18     18.18 o
  -4  13   3        8.65       14.02     10.20 o
  -3  13   3      106.76      131.35     16.02 o
  -2  13   3        1.65        8.55      7.38 o
  -1  13   3      198.88      229.40     22.99 o
   0  13   3      304.31      297.58     14.10 o
   1  13   3        3.13       21.78      8.87 o
   2  13   3       20.00       39.66      9.42 o
   3  13   3        0.43       -3.89      8.00 o
   4  13   3        4.39       -3.28     29.11 o
   5  13   3        6.67        9.48     31.88 o
  -5  14   3        5.02       -3.60     12.73 o
  -4  14   3       58.64       63.46     12.74 o
  -3  14   3      112.80      135.02     14.96 o
  -2  14   3      131.39      156.93     16.00 o
  -1  14   3       76.24       68.62     14.68 o
   0  14   3      154.51      153.43     12.34 o
   1  14   3        0.80       -2.40      8.39 o
   2  14   3      553.55      603.21     50.69 o
   3  14   3      210.78      234.62     19.75 o
   4  14   3        4.14        2.62     12.41 o
   5  14   3        3.06        3.97     13.85 o
  -4  15   3        2.73       -1.40     10.27 o
  -3  15   3        0.98       -2.98      9.21 o
  -2  15   3       32.70       29.94     10.98 o
  -1  15   3       69.63       44.30     11.09 o
   0  15   3      132.69      136.45     12.16 o
   1  15   3       84.46       92.85     14.11 o
   2  15   3       15.89       32.14     11.98 o
   3  15   3        2.84       -9.12      9.12 o
   4  15   3       20.99       23.52     14.94 o
  -4  16   3        2.75       16.00     13.90 o
  -3  16   3        0.01      -10.34     10.34 o
  -2  16   3       39.56       58.15     16.79 o
  -1  16   3       18.92       36.05     11.21 o
   0  16   3       11.88       16.69      8.03 o
   1  16   3      123.40      144.85     22.10 o
   2  16   3        0.24       -9.90      9.90 o
   3  16   3       17.02       15.04     11.65 o
   4  16   3        9.68       11.16     15.10 o
  -4  17   3       46.42       50.68     19.56 o
  -3  17   3        0.76       14.05     15.00 o
  -2  17   3        0.34        4.20     10.31 o
  -1  17   3        1.88       -9.27      9.27 o
   0  17   3        4.12       12.78      9.52 o
   1  17   3        5.48       16.82      9.17 o
   2  17   3        0.60        0.31     15.32 o
   3  17   3        9.06        2.14     11.97 o
   4  17   3        6.03      -14.89     14.89 o
  -3  18   3       53.81       58.52     19.68 o
  -2  18   3        1.63       -1.70     10.90 o
  -1  18   3       39.93       33.58     12.85 o
   0  18   3       18.40       -3.28     13.70 o
   1  18   3        3.82       13.15     15.42 o
   2  18   3        0.08        2.52     11.48 o
   3  18   3        1.29       -8.56     11.66 o
  -3  19   3        0.54      -10.15     11.50 o
  -2  19   3        0.02       -9.64     18.49 o
  -1  19   3        7.71       30.19     12.60 o
   0  19   3       13.81        4.86     17.71 o
   1  19   3       40.37       38.78     13.74 o
   2  19   3        1.64       13.40     10.54 o
   3  19   3        1.08       -5.74     12.59 o
  -2  20   3       47.34       37.49     14.37 o
  -1  20   3        0.19       10.38     17.19 o
   0  20   3        8.66        1.47     15.44 o
   1  20   3        0.16        1.58     16.73 o
   2  20   3        1.22       23.32     11.20 o
  -1  21   3       13.03       12.24     18.28 o
   0  21   3        6.49       22.22     19.56 o
   1  21   3       28.02       15.41     24.18 o
  -6   0   4      122.59      155.09     19.09 o
  -5   0   4      507.30      530.69     28.97 o
  -4   0   4        1.86        6.03      5.78 o
  -3   0   4       82.41       87.75      9.86 o
  -2   0   4      126.24      123.57      7.99 o
  -1   0   4      910.17      995.48     19.97 o
   0   0   4      894.31      813.39     18.14 o
   1   0   4       25.44       23.28      3.91 o
   2   0   4      222.37      255.52     14.92 o
   3   0   4      762.97      819.25     31.26 o
   4   0   4       27.25       28.69     11.71 o
   5   0   4       87.21       82.56     16.64 o
   6   0   4      127.09      100.12     21.87 o
  -6   1   4        3.26       18.79     11.81 o
  -5   1   4      114.61      126.36     14.08 o
  -4   1   4      386.70      381.83     14.83 o
  -3   1   4     1985.24     1984.57     37.12 o
  -2   1   4     1754.78     1647.44     27.42 o
  -1   1   4      277.91      257.07      6.04 o
   0   1   4        9.47        9.08      2.59 o
   1   1   4       84.18       86.90      3.96 o
   2   1   4       22.15       34.35      5.21 o
   3   1   4      102.55       70.70      6.30 o
   4   1   4      108.50      109.51      7.72 o
   5   1   4       43.43       46.79      8.14 o
   6   1   4        0.02        0.36      9.77 o
  -6   2   4      243.45      282.02     27.84 o
  -5   2   4       15.32        7.26      8.03 o
  -4   2   4       30.24       36.34      6.41 o
  -3   2   4      659.81      671.07     18.49 o
  -2   2   4      217.12      215.97      6.61 o
  -1   2   4     2486.89     2563.48     33.06 o
   0   2   4      989.80      919.94     18.03 o
   1   2   4      131.51      145.98      6.24 o
   2   2   4     2110.25     2189.85     41.73 o
   3   2   4      283.87      262.69     11.48 o
   4   2   4      143.20      142.76     11.40 o
   5   2   4        3.39       -0.31     13.55 o
   6   2   4        3.84       11.96     10.21 o
  -6   3   4       25.35       42.88     10.82 o
  -5   3   4      158.73      166.14     14.52 o
  -4   3   4      522.98      534.08     19.38 o
  -3   3   4       20.45       15.01      4.84 o
  -2   3   4     2060.54     2164.51     32.70 o
  -1   3   4     3459.97     3438.34     46.92 o
   0   3   4       14.60       17.37      2.94 o
   1   3   4     2221.05     2131.24     29.99 o
   2   3   4      724.92      726.58     18.22 o
   3   3   4      128.16      137.85      8.70 o
   4   3   4       72.75       76.00      9.27 o
   5   3   4      169.86      108.75     22.80 o
   6   3   4        2.88       16.33     17.87 o
  -6   4   4       24.21       22.63     10.71 o
  -5   4   4        3.93        4.61     12.01 o
  -4   4   4       34.75       28.51      7.56 o
  -3   4   4      273.31      310.81     12.27 o
  -2   4   4      114.03      131.58      5.81 o
  -1   4   4      418.78      421.21      9.51 o
   0   4   4     1158.47     1145.70     18.11 o
   1   4   4      693.45      702.55     12.14 o
   2   4   4        0.62       -0.08      2.94 o
   3   4   4      210.57      240.42     12.09 o
   4   4   4        3.17       15.86     14.27 o
   5   4   4      187.55      198.70     29.88 o
   6   4   4       46.74       53.60     22.18 o
  -6   5   4       26.10       24.68     11.40 o
  -5   5   4       28.24       26.21      9.78 o
  -4   5   4      580.89      584.65     24.98 o
  -3   5   4        9.23        9.83      5.24 o
  -2   5   4       16.71       21.23      4.03 o
  -1   5   4     1316.80     1409.39     21.84 o
   0   5   4        0.13       -2.52      2.77 o
   1   5   4      801.39      844.18     14.88 o
   2   5   4       28.69       34.72      4.82 o
   3   5   4       24.35       35.28      5.91 o
   4   5   4        2.58       -1.13      7.00 o
   5   5   4      229.40      264.62     36.04 o
   6   5   4       19.32       26.80     20.02 o
  -6   6   4        6.61       16.39     11.38 o
  -5   6   4      115.40      107.56     14.64 o
  -4   6   4      218.85      229.23     17.62 o
  -3   6   4      519.09      610.46     20.53 o
  -2   6   4      323.27      352.31     16.96 o
  -1   6   4      943.38      917.50     18.39 o
   0   6   4       32.09       29.70      3.68 o
   1   6   4      136.01      152.83      6.70 o
   2   6   4       41.39       45.96      4.80 o
   3   6   4        1.77       -3.44      3.78 o
   4   6   4       40.07       44.36      8.11 o
   5   6   4       41.60       32.65     20.02 o
  -6   7   4       10.85        1.16     10.80 o
  -5   7   4       96.13       93.01     14.81 o
  -4   7   4        4.69       -2.34      9.15 o
  -3   7   4      220.75      205.76     13.06 o
  -2   7   4      502.37      467.66     14.47 o
  -1   7   4      486.13      489.35     13.10 o
   0   7   4        0.12        2.31      3.51 o
   1   7   4      346.62      357.37     11.10 o
   2   7   4      161.13      174.19      8.87 o
   3   7   4        5.74        5.47      3.91 o
   4   7   4      276.20      305.78     18.33 o
   5   7   4        0.09      -11.40     17.25 o
   6   7   4        4.90       -2.16     20.64 o
  -6   8   4       26.45       21.57     11.95 o
  -5   8   4      136.65      121.81     15.33 o
  -4   8   4       17.11       28.85     13.32 o
  -3   8   4        6.10        4.33      4.10 o
  -2   8   4      592.74      588.88     17.03 o
  -1   8   4      813.08      834.54     18.99 o
   0   8   4     2912.56     2955.13     55.49 o
   1   8   4     1073.39     1046.77     22.26 o
   2   8   4      251.77      252.49     11.20 o
   3   8   4       11.17        5.67      4.46 o
   4   8   4      175.31      171.55     15.13 o
   5   8   4       45.71       34.81     22.18 o
   6   8   4        8.82       29.57     24.03 o
  -6   9   4        0.01        6.35     13.43 o
  -5   9   4       17.31       21.72     12.65 o
  -4   9   4        0.07        0.92      9.19 o
  -3   9   4       70.09       55.30      6.23 o
  -2   9   4      137.80      135.11      9.88 o
  -1   9   4        0.16       -2.05      2.64 o
   0   9   4       44.68       37.66      6.37 o
   1   9   4        0.08       -2.10      3.87 o
   2   9   4      140.35      125.28      8.78 o
   3   9   4      304.31      291.85     11.44 o
   4   9   4       11.20       10.37      9.42 o
   5   9   4        0.46      -18.18     18.18 o
   6   9   4        0.84       27.42     25.57 o
  -5  10   4        1.90       -3.70     12.17 o
  -4  10   4        1.67        5.26      9.93 o
  -3  10   4       13.47       12.85      5.49 o
  -2  10   4       75.72       73.74      8.13 o
  -1  10   4      836.95      790.66     25.12 o
   0  10   4      320.03      322.35     14.25 o
   1  10   4      791.10      800.66     23.57 o
   2  10   4      150.33      156.36      9.94 o
   3  10   4      220.92      226.12     11.16 o
   4  10   4      202.93      209.61     14.63 o
   5  10   4        3.34        8.01     22.18 o
  -5  11   4       17.97       51.73     14.50 o
  -4  11   4        7.34        2.36     10.39 o
  -3  11   4       92.25       89.25      8.91 o
  -2  11   4       61.91       60.55      9.57 o
  -1  11   4       16.32       16.10      5.06 o
   0  11   4       45.76       44.14      7.06 o
   1  11   4      206.28      187.48     13.63 o
   2  11   4      113.15      134.19     13.98 o
   3  11   4       69.08       62.80      8.12 o
   4  11   4        5.16       -4.48      9.90 o
   5  11   4        0.61        3.67     10.62 o
  -5  12   4       40.57       50.36     15.37 o
  -4  12   4       14.68       28.62      9.17 o
  -3  12   4        8.19        0.90      7.26 o
  -2  12   4        3.97       -4.22      6.07 o
  -1  12   4      287.43      263.46     13.22 o
   0  12   4      263.59      254.65     21.98 o
   1  12   4       55.46       30.98     10.09 o
   2  12   4       31.95       23.89     11.02 o
   3  12   4      170.20      162.10     13.08 o
   4  12   4        0.51        8.87     15.56 o
   5  12   4       10.05        0.21     11.89 o
  -5  13   4        1.66       -8.49      8.49 o
  -4  13   4       62.56       82.23     13.64 o
  -3  13   4      437.00      463.94     25.82 o
  -2  13   4      124.11      146.23     13.13 o
  -1  13   4        3.00        4.68      8.13 o
   0  13   4        4.99       14.51     11.24 o
   1  13   4       63.08       52.16      7.50 o
   2  13   4      163.96      179.31     13.49 o
   3  13   4      311.63      295.09     18.55 o
   4  13   4        1.64       10.44     12.48 o
   5  13   4        8.31       20.08     13.62 o
  -5  14   4       10.13        4.59     15.56 o
  -4  14   4        1.82       -2.64     12.48 o
  -3  14   4       22.31       12.05      9.82 o
  -2  14   4       81.30       88.16     13.42 o
  -1  14   4       11.20        7.75     12.07 o
   0  14   4        7.86       16.83      6.22 o
   1  14   4        0.54        7.63      8.92 o
   2  14   4       51.78       44.41     12.27 o
   3  14   4      146.11      155.96     17.78 o
   4  14   4        2.62       25.68     14.25 o
   5  14   4        3.05      -12.86     12.86 o
  -4  15   4        8.23        0.15     12.87 o
  -3  15   4        9.25        2.91      9.44 o
  -2  15   4        6.86        6.10      9.64 o
  -1  15   4       36.49       36.26     11.04 o
   0  15   4      105.18       82.60     10.51 o
   1  15   4       38.93       25.47     11.08 o
   2  15   4      132.33      116.13     15.83 o
   3  15   4      115.47      102.51     15.89 o
   4  15   4        1.01       -2.99     13.98 o
  -4  16   4        0.56       15.30     26.03 o
  -3  16   4        8.25       -9.52      9.52 o
  -2  16   4       25.33       41.11     12.50 o
  -1  16   4        2.86       -8.38      8.38 o
   0  16   4      187.33      191.84     14.89 o
   1  16   4       53.41       55.71     13.27 o
   2  16   4       15.07        2.89     13.02 o
   3  16   4       21.71       29.18     12.96 o
   4  16   4       56.73       43.42     17.90 o
  -4  17   4        0.42        6.45     14.08 o
  -3  17   4        7.46        7.62     13.67 o
  -2  17   4        6.93       15.58     11.29 o
  -1  17   4       18.11       20.50     11.49 o
   0  17   4       20.15       26.09      9.05 o
   1  17   4       42.56       25.25     11.92 o
   2  17   4        4.73       -2.76     11.18 o
   3  17   4       10.96        9.19     12.50 o
   4  17   4      122.03      115.45     23.02 o
  -3  18   4       15.37       10.87     12.27 o
  -2  18   4        3.21        3.92     10.94 o
  -1  18   4        4.31       -1.17      9.94 o
   0  18   4        0.54       13.99     15.21 o
   1  18   4       17.84       12.86      9.02 o
   2  18   4        1.39      -11.00     11.00 o
   3  18   4        8.78       12.35     16.71 o
  -3  19   4       31.43       21.23     13.37 o
  -2  19   4       10.61       17.27     13.00 o
  -1  19   4        1.29       -1.53     11.23 o
   0  19   4        0.82       16.14     16.83 o
   1  19   4       32.37       42.82     15.10 o
   2  19   4        8.76        3.47     14.21 o
   3  19   4       17.19       15.02     14.13 o
  -2  20   4        1.04      -10.49     12.11 o
  -1  20   4       31.06       57.28     19.49 o
   0  20   4       41.20       61.22     21.65 o
   1  20   4        0.02      -14.35     15.33 o
   2  20   4        3.41        1.85     10.98 o
  -1  21   4        4.03       -0.35     17.64 o
   0  21   4        3.81       -0.86     17.94 o
   1  21   4        1.54       -5.65     17.41 o
  -6   1   5        0.04       10.96     10.80 o
  -5   1   5       67.17       68.07      9.94 o
  -4   1   5       13.68       15.76      5.88 o
  -3   1   5      767.14      754.03     16.82 o
  -2   1   5      758.50      820.09     14.73 o
  -1   1   5        2.26        3.90      2.77 o
   0   1   5     2287.10     2435.00     33.17 o
   1   1   5      121.77      129.53      6.18 o
   2   1   5       92.49      100.98      7.42 o
   3   1   5      330.30      342.13     20.54 o
   4   1   5       17.83       17.10      6.10 o
   5   1   5        0.36       -5.53      7.77 o
   6   1   5      105.89       88.42     15.60 o
  -6   2   5       49.73       68.84     11.42 o
  -5   2   5      362.67      375.86     17.38 o
  -4   2   5        1.34       -4.12      4.12 o
  -3   2   5      371.07      369.34     17.20 o
  -2   2   5      702.45      667.19     12.59 o
  -1   2   5        4.91       -0.41      3.14 o
   0   2   5      882.42      889.34     14.67 o
   1   2   5      133.39      172.35      6.95 o
   2   2   5      102.64       98.06      5.81 o
   3   2   5       47.45       35.17      5.67 o
   4   2   5        2.20        3.07      4.99 o
   5   2   5       55.62       41.01      8.83 o
   6   2   5       44.04       34.23     12.29 o
  -6   3   5       78.95       70.12     15.62 o
  -5   3   5       67.55      109.25     13.04 o
  -4   3   5      110.37       98.85     10.13 o
  -3   3   5        8.89        7.71      3.74 o
  -2   3   5     1291.82     1243.28     20.26 o
  -1   3   5     7358.66     7508.24     95.56 o
   0   3   5     1252.81     1249.33     19.16 o
   1   3   5     1605.84     1688.93     26.12 o
   2   3   5      728.82      714.33     15.93 o
   3   3   5      304.13      325.16     14.26 o
   4   3   5       52.75       60.08      6.70 o
   5   3   5      135.62      107.34     14.18 o
   6   3   5        9.42        0.03     17.25 o
  -6   4   5        7.43       -5.01      9.63 o
  -5   4   5       62.73       57.94     11.34 o
  -4   4   5      685.53      671.94     20.98 o
  -3   4   5      278.13      288.28      9.61 o
  -2   4   5       24.57       18.74      4.07 o
  -1   4   5       87.84       86.91      5.12 o
   0   4   5        1.90       -1.17      2.80 o
   1   4   5       78.67       73.67      4.60 o
   2   4   5       68.04       61.61      5.16 o
   3   4   5       16.42       14.51      4.30 o
   4   4   5       29.31       32.14      5.93 o
   5   4   5       39.05       14.77      9.70 o
   6   4   5        2.10        6.11     10.92 o
  -6   5   5       31.99       25.64     11.45 o
  -5   5   5       78.57      106.34     13.72 o
  -4   5   5      485.78      491.10     19.00 o
  -3   5   5      227.04      243.85      9.29 o
  -2   5   5        0.05       -3.41      3.41 o
  -1   5   5      450.63      419.35     10.20 o
   0   5   5      723.13      709.93     17.46 o
   1   5   5        0.05       -3.04      3.04 o
   2   5   5      520.93      546.20     13.95 o
   3   5   5        4.87       10.11      3.95 o
   4   5   5       90.93      106.45      7.70 o
   5   5   5       30.71       39.12     20.33 o
   6   5   5        0.07       12.32     20.64 o
  -6   6   5        0.47        4.18     10.99 o
  -5   6   5       15.71       12.18     11.78 o
  -4   6   5       15.67       18.21      7.62 o
  -3   6   5      304.96      290.97     12.65 o
  -2   6   5      421.87      410.81     15.50 o
  -1   6   5        1.03       -1.52      3.96 o
   0   6   5       43.76       35.46      4.59 o
   1   6   5     1779.59     1872.16     30.86 o
   2   6   5      611.16      586.32     16.14 o
   3   6   5      167.33      171.82     14.30 o
   4   6   5        0.01        2.83      5.67 o
   5   6   5       15.26       11.40     19.41 o
   6   6   5        0.13       20.02     23.72 o
  -6   7   5       40.09       46.95     13.91 o
  -5   7   5       82.74       86.33     12.00 o
  -4   7   5       95.76       99.00     11.36 o
  -3   7   5      272.87      273.93     11.73 o
  -2   7   5      790.50      865.94     20.80 o
  -1   7   5        0.68       -1.53      3.22 o
   0   7   5     1723.68     1710.60     33.68 o
   1   7   5        1.66       -4.11      5.34 o
   2   7   5      245.08      228.27     10.74 o
   3   7   5       19.67       17.56      5.48 o
   4   7   5      268.50      261.97     11.74 o
   5   7   5       30.76       41.28     21.87 o
   6   7   5        5.70       13.86     22.80 o
  -6   8   5       20.74       30.83     12.77 o
  -5   8   5        9.69       10.85      9.05 o
  -4   8   5        9.50       -3.27      5.72 o
  -3   8   5      631.28      663.27     19.97 o
  -2   8   5       72.96       91.78     12.20 o
  -1   8   5       25.85       29.34      4.86 o
   0   8   5        0.39       -0.42      4.26 o
   1   8   5      701.37      719.23     17.67 o
   2   8   5      560.48      524.24     16.84 o
   3   8   5      160.77      159.60      8.96 o
   4   8   5        5.84       -2.27      6.28 o
   5   8   5        9.23        4.98      9.45 o
   6   8   5        5.21       23.41     24.64 o
  -6   9   5        1.91        5.98     12.04 o
  -5   9   5        0.24        9.86      9.07 o
  -4   9   5       13.89       10.77     12.05 o
  -3   9   5       33.39       31.90      6.53 o
  -2   9   5       69.21       74.19      8.19 o
  -1   9   5      573.75      574.09     15.72 o
   0   9   5      571.97      572.40     16.31 o
   1   9   5       46.49       53.46      5.82 o
   2   9   5        6.53        4.94      5.44 o
   3   9   5      349.72      371.69     14.62 o
   4   9   5       40.19       36.94      9.51 o
   5   9   5        0.22        1.12      9.70 o
  -5  10   5       13.39       -5.78      9.11 o
  -4  10   5       10.38        1.72      8.71 o
  -3  10   5       86.46       97.81     10.06 o
  -2  10   5       15.79        8.65      6.07 o
  -1  10   5      352.40      340.86     12.80 o
   0  10   5        3.65        4.34      5.09 o
   1  10   5       21.17       20.72      5.55 o
   2  10   5       39.00       43.15      6.97 o
   3  10   5      100.91      101.53      8.27 o
   4  10   5       11.77       10.81      9.07 o
   5  10   5        0.40      -10.49     10.49 o
  -5  11   5       12.13       13.97      9.26 o
  -4  11   5       31.97       24.90     10.39 o
  -3  11   5      177.58      162.07     11.89 o
  -2  11   5      220.56      250.74     14.42 o
  -1  11   5       13.02       10.25      4.60 o
   0  11   5      375.44      395.53     17.87 o
   1  11   5       38.23       30.63      6.02 o
   2  11   5        4.31       -1.54      5.91 o
   3  11   5       28.35       22.73      7.19 o
   4  11   5        4.14       17.95     28.96 o
   5  11   5        4.55       -5.43     12.01 o
  -5  12   5       11.70        8.36     10.96 o
  -4  12   5       96.50       75.61     17.75 o
  -3  12   5      100.99       87.65     11.59 o
  -2  12   5       60.23       78.69     14.58 o
  -1  12   5       31.71       10.90      9.29 o
   0  12   5      376.25      383.36     18.73 o
   1  12   5       35.88       20.64     12.94 o
   2  12   5      279.48      309.72     15.30 o
   3  12   5       48.09       29.12      8.55 o
   4  12   5        0.76       11.87     11.76 o
   5  12   5        1.99      -17.14     18.18 o
  -5  13   5       11.84       28.25     11.84 o
  -4  13   5       67.35       95.74     15.28 o
  -3  13   5       32.64       25.48      9.74 o
  -2  13   5        1.42       -1.64      7.65 o
  -1  13   5       74.37       68.31     13.92 o
   0  13   5       62.28       55.57      9.07 o
   1  13   5       80.62       49.56     23.30 o
   2  13   5       14.93        6.82     10.94 o
   3  13   5      128.30      115.87     15.13 o
   4  13   5       10.14        4.58     12.59 o
   5  13   5       30.70       21.23     13.91 o
  -4  14   5        0.43       -3.36     19.45 o
  -3  14   5       48.55       55.96     14.77 o
  -2  14   5      113.53      128.86     16.65 o
  -1  14   5       39.68       40.33      8.58 o
   0  14   5       47.06       50.11      8.96 o
   1  14   5        7.21       13.33      6.98 o
   2  14   5       31.81       23.26     10.25 o
   3  14   5      129.21      154.45     17.32 o
   4  14   5        5.93       24.49     14.58 o
  -4  15   5       12.53        8.13     13.70 o
  -3  15   5        9.96        7.43     11.19 o
  -2  15   5       46.93       53.76     12.67 o
  -1  15   5        0.30       -1.69     14.05 o
   0  15   5      278.27      293.22     30.86 o
   1  15   5      156.63      148.13     16.82 o
   2  15   5       15.53        2.02     10.32 o
   3  15   5        1.32        3.76     10.58 o
   4  15   5       20.73        8.56     21.41 o
  -4  16   5       74.80       68.13     19.56 o
  -3  16   5        0.14       -9.44      9.44 o
  -2  16   5        7.44        7.79     10.81 o
  -1  16   5       47.59       69.49     13.75 o
   0  16   5        6.01        2.74      6.58 o
   1  16   5       70.32       65.47     22.76 o
   2  16   5        7.37       14.50     12.42 o
   3  16   5       22.02       17.51     12.54 o
   4  16   5       10.52       23.92     16.87 o
  -3  17   5       46.94       34.50     13.29 o
  -2  17   5       45.14       30.89     12.42 o
  -1  17   5       20.63        7.92     10.83 o
   0  17   5        4.47        9.13      8.52 o
   1  17   5        0.27        4.70     10.58 o
   2  17   5       23.90        6.00     11.91 o
   3  17   5       20.20        1.84     18.22 o
  -3  18   5        6.07        6.66     12.50 o
  -2  18   5       93.13      129.85     18.50 o
  -1  18   5        1.91       -5.56     10.53 o
   0  18   5       10.23        2.59     14.58 o
   1  18   5       43.37       31.72     12.59 o
   2  18   5        9.44       32.38     14.81 o
   3  18   5       32.65       30.69     14.69 o
  -2  19   5        2.93       12.38     12.19 o
  -1  19   5        5.63       20.05     12.10 o
   0  19   5        3.90       10.48     16.23 o
   1  19   5       58.19       68.94     14.76 o
   2  19   5        2.11       -9.05     12.12 o
  -2  20   5        2.74       -2.80     12.36 o
  -1  20   5        0.81        5.92     16.33 o
   0  20   5        0.15        7.32     16.10 o
   1  20   5        4.92       14.01     17.53 o
   2  20   5        1.98       -3.65     16.40 o
   0  21   5        8.33       -0.79     25.72 o
  -6   0   6       76.30       78.38     13.05 o
  -5   0   6       41.97       26.65     13.55 o
  -4   0   6       40.32       45.10      9.57 o
  -3   0   6       23.80        7.30      9.85 o
  -2   0   6     1033.53     1032.98     38.41 o
  -1   0   6     1483.77     1695.54     35.89 o
   0   0   6     1920.83     1833.68     37.76 o
   1   0   6      239.08      241.30     13.56 o
   2   0   6      297.89      322.58     29.56 o
   3   0   6      315.88      315.64     22.00 o
   4   0   6       38.54       65.51     12.83 o
   5   0   6        1.82      -13.86     13.86 o
   6   0   6       94.72       79.64     15.68 o
  -6   1   6       26.55       14.09      8.39 o
  -5   1   6       38.72       39.27      9.29 o
  -4   1   6      143.44      139.77      9.48 o
  -3   1   6      616.61      596.74     18.85 o
  -2   1   6       29.11       26.10      3.78 o
  -1   1   6      905.13      957.95     17.08 o
   0   1   6     1461.83     1591.59     23.59 o
   1   1   6      126.07      133.44      6.83 o
   2   1   6     1977.25     2016.06     37.29 o
   3   1   6      930.04      989.88     29.02 o
   4   1   6       12.49       16.49      6.19 o
   5   1   6       13.55        2.78      8.65 o
   6   1   6        1.36       -4.98      9.58 o
  -6   2   6        1.98        7.20      8.33 o
  -5   2   6      234.39      238.30     14.52 o
  -4   2   6      118.90      123.39      8.51 o
  -3   2   6       46.22       42.12      5.45 o
  -2   2   6        6.13       11.42      3.55 o
  -1   2   6     1027.72      993.25     18.36 o
   0   2   6     2460.83     2458.97     37.56 o
   1   2   6      951.27      992.57     17.59 o
   2   2   6       47.80       64.49      4.87 o
   3   2   6       30.95       26.87      6.35 o
   4   2   6        0.22        7.04      5.90 o
   5   2   6       96.92       92.51     12.11 o
   6   2   6        7.77       -0.30     12.02 o
  -6   3   6      127.86      140.11     12.73 o
  -5   3   6        2.12       -2.39      5.96 o
  -4   3   6      257.99      285.71     14.61 o
  -3   3   6       65.93       66.68      6.18 o
  -2   3   6      675.74      688.62     14.74 o
  -1   3   6      628.38      640.93     13.14 o
   0   3   6        0.29       -3.48      3.48 o
   1   3   6      298.96      323.41      9.60 o
   2   3   6       85.30       84.57      6.14 o
   3   3   6        2.72        3.65      5.30 o
   4   3   6        4.83        6.56      6.03 o
   5   3   6       14.95       14.10      8.67 o
   6   3   6        1.41       -2.03     14.79 o
  -6   4   6        0.42       14.68      7.64 o
  -5   4   6        4.91       11.94      7.42 o
  -4   4   6       12.51       12.26      5.44 o
  -3   4   6        5.77       -1.25      4.21 o
  -2   4   6      864.58      863.89     18.55 o
  -1   4   6        4.43        1.41      3.64 o
   0   4   6     1000.89     1015.60     18.78 o
   1   4   6      458.95      501.65     12.74 o
   2   4   6      415.69      441.22     13.98 o
   3   4   6        5.03        4.38      4.38 o
   4   4   6      420.05      410.01     26.86 o
   5   4   6        0.10       -9.74      9.74 o
   6   4   6        0.18      -10.44     10.44 o
  -6   5   6       16.99       13.91     10.29 o
  -5   5   6       37.68       50.05      8.96 o
  -4   5   6       30.25       38.01      6.80 o
  -3   5   6      103.67      104.22      7.85 o
  -2   5   6      247.43      269.73     13.11 o
  -1   5   6       78.77       73.20      5.86 o
   0   5   6        0.01       -3.92      3.92 o
   1   5   6     1334.26     1447.71     25.75 o
   2   5   6      114.69      109.72      7.81 o
   3   5   6        0.22       -3.05      3.29 o
   4   5   6      160.31      162.64     14.01 o
   5   5   6       10.16       28.81     11.45 o
   6   5   6        2.30      -11.28     11.28 o
  -6   6   6        0.09        4.21      8.48 o
  -5   6   6      205.00      192.66     13.95 o
  -4   6   6      124.65      126.40     10.26 o
  -3   6   6        0.23        3.92      4.48 o
  -2   6   6      217.27      226.29     10.83 o
  -1   6   6      626.84      615.03     15.24 o
   0   6   6        1.06       -0.99      4.20 o
   1   6   6      222.92      209.69      8.97 o
   2   6   6      104.17      106.74      8.55 o
   3   6   6        4.96        1.66      4.17 o
   4   6   6       41.31       31.70      8.50 o
   5   6   6        3.94       -1.22     10.37 o
   6   6   6        3.24       13.45     12.37 o
  -6   7   6        8.91       39.21     15.25 o
  -5   7   6        7.26       -1.88     10.53 o
  -4   7   6      194.01      158.48     12.55 o
  -3   7   6        2.08       -1.06      4.96 o
  -2   7   6        0.08        0.67      4.96 o
  -1   7   6        2.60        2.96      3.88 o
   0   7   6      322.37      298.46     13.59 o
   1   7   6       52.27       55.38      5.61 o
   2   7   6       15.12       12.77      5.35 o
   3   7   6      174.37      199.63     10.01 o
   4   7   6       67.13       71.05     11.74 o
   5   7   6       12.19       17.14     18.33 o
   6   7   6        0.06       12.18     12.36 o
  -5   8   6       17.38       10.10      8.27 o
  -4   8   6       39.96       34.29      8.70 o
  -3   8   6      244.14      235.03     14.69 o
  -2   8   6      152.67      150.87     10.15 o
  -1   8   6       30.44       29.09      5.00 o
   0   8   6      786.12      760.06     24.08 o
   1   8   6       21.53       27.87      5.32 o
   2   8   6       21.37       28.42      6.29 o
   3   8   6        0.57       -0.53      5.93 o
   4   8   6        0.11        1.62      8.06 o
   5   8   6       17.26        9.14     27.57 o
  -5   9   6       21.51       34.44      9.41 o
  -4   9   6      164.80      153.08     14.34 o
  -3   9   6      851.28      829.03     23.30 o
  -2   9   6      255.54      272.06     13.76 o
  -1   9   6      546.67      552.75     17.31 o
   0   9   6       17.37       16.58      5.24 o
   1   9   6       23.34       28.07      5.95 o
   2   9   6        0.29       -5.28      5.28 o
   3   9   6       97.93       98.63      8.63 o
   4   9   6        2.52       18.42     11.48 o
   5   9   6        1.27      -10.82     10.82 o
  -5  10   6        0.01        0.62      8.42 o
  -4  10   6      131.77      132.18     14.24 o
  -3  10   6      305.34      281.86     14.60 o
  -2  10   6      333.20      344.32     16.52 o
  -1  10   6      723.46      721.19     20.71 o
   0  10   6       12.88        9.70      5.30 o
   1  10   6      224.07      233.09     11.95 o
   2  10   6        3.78        4.43      6.06 o
   3  10   6      180.04      184.64     11.68 o
   4  10   6       36.82       33.08     15.25 o
   5  10   6        1.52       20.45     35.58 o
  -5  11   6       19.32       18.61     10.08 o
  -4  11   6      109.53      108.91     13.73 o
  -3  11   6       94.89      103.13     13.10 o
  -2  11   6      507.24      506.16     41.71 o
  -1  11   6       19.88       16.15      5.65 o
   0  11   6        0.18       -5.37      5.37 o
   1  11   6      217.75      205.28     11.69 o
   2  11   6      277.79      288.53     19.70 o
   3  11   6      156.58      143.23     12.10 o
   4  11   6        7.23       22.89     13.24 o
   5  11   6        8.43       12.76     22.95 o
  -5  12   6       10.22       24.58     10.89 o
  -4  12   6        1.65       -8.60      8.60 o
  -3  12   6        2.86        3.13      8.06 o
  -2  12   6       14.66        7.71      8.54 o
  -1  12   6        0.79        2.04      5.48 o
   0  12   6      203.53      216.01     23.95 o
   1  12   6       86.80       82.61      8.90 o
   2  12   6       41.55       18.52      9.34 o
   3  12   6        0.44       -7.10      8.58 o
   4  12   6        4.49        7.01     16.48 o
   5  12   6       10.64       18.54     14.80 o
  -5  13   6       21.59       34.05     12.57 o
  -4  13   6        1.26        9.59     16.27 o
  -3  13   6       11.88       10.65     12.18 o
  -2  13   6        1.75        1.31      8.04 o
  -1  13   6       17.71       13.54      7.34 o
   0  13   6       97.47       86.51     10.66 o
   1  13   6        0.19        1.38      6.02 o
   2  13   6        2.58       -7.91      7.91 o
   3  13   6      120.18      121.82     15.95 o
   4  13   6        3.23        3.01     12.94 o
  -4  14   6        9.95       21.46     13.70 o
  -3  14   6       25.56       19.13      9.79 o
  -2  14   6        0.36       14.16     24.76 o
  -1  14   6       58.71       49.03      8.04 o
   0  14   6        2.32       13.04      7.64 o
   1  14   6        0.81       16.50      5.88 o
   2  14   6       47.68       53.38     13.38 o
   3  14   6        1.13      -10.01     10.01 o
   4  14   6       24.47       24.68     15.47 o
  -4  15   6       11.71       15.47     16.02 o
  -3  15   6       53.22       42.67     12.84 o
  -2  15   6       75.37       87.99     15.58 o
  -1  15   6        0.01        7.66     12.04 o
   0  15   6       69.03       78.35     10.95 o
   1  15   6       98.85      105.05     14.07 o
   2  15   6       43.54       38.24     12.84 o
   3  15   6        0.04        7.86     11.62 o
   4  15   6        0.48       16.39     16.18 o
  -4  16   6        2.19        1.89     19.87 o
  -3  16   6        0.54       14.95     11.89 o
  -2  16   6       55.61       42.33     13.21 o
  -1  16   6       21.69       25.35     11.77 o
   0  16   6        1.87        5.07      6.88 o
   1  16   6        0.16       -1.53     10.44 o
   2  16   6       33.10       22.93     12.85 o
   3  16   6        0.22       -5.02     11.57 o
   4  16   6        7.66        0.21     16.23 o
  -3  17   6       26.23       34.07     13.10 o
  -2  17   6        2.23       14.08     11.41 o
  -1  17   6       15.81       20.88     14.47 o
   0  17   6       25.67       22.48     25.72 o
   1  17   6       92.55       85.91     31.16 o
   2  17   6        2.27       -0.32     12.20 o
   3  17   6        8.23       11.83     13.61 o
  -3  18   6        0.18       19.61     15.36 o
  -2  18   6       14.39       12.80     12.89 o
  -1  18   6        1.71       -3.71     10.99 o
   0  18   6       23.68       14.86     16.42 o
   1  18   6        0.08       -6.90     17.11 o
   2  18   6        8.66        8.05     13.40 o
   3  18   6        0.34       -3.09     16.83 o
  -2  19   6        8.30        2.90     12.49 o
  -1  19   6        2.03      -10.60     16.22 o
   0  19   6        0.00      -16.29     16.94 o
   1  19   6       13.40       33.54     19.26 o
   2  19   6        6.58       12.32     19.10 o
  -1  20   6        2.12       -0.58     17.87 o
   0  20   6        0.01      -20.18     20.18 o
   1  20   6       51.91       65.91     29.88 o
  -6   1   7        0.01        2.70      9.39 o
  -5   1   7        0.02       -7.83      7.83 o
  -4   1   7      314.15      318.75     14.97 o
  -3   1   7      125.15      130.58      8.89 o
  -2   1   7       19.53       17.64      4.12 o
  -1   1   7      187.63      204.51      8.33 o
   0   1   7       23.02       25.17      4.82 o
   1   1   7       31.22       25.18      4.49 o
   2   1   7      441.50      445.74     14.19 o
   3   1   7       64.36       79.29      8.56 o
   4   1   7        2.88       -5.13      7.67 o
   5   1   7       70.34       74.82     12.72 o
   6   1   7        0.97       14.31     13.90 o
  -6   2   7       41.86       46.00     17.19 o
  -5   2   7       57.31       76.08     11.70 o
  -4   2   7       38.30       40.73      7.55 o
  -3   2   7       33.74       31.58      5.69 o
  -2   2   7      188.89      173.51      7.77 o
  -1   2   7        0.41       -1.80      4.54 o
   0   2   7      242.45      276.56     10.61 o
   1   2   7       83.71       85.39      5.70 o
   2   2   7      500.39      491.31     20.89 o
   3   2   7       66.67       68.68      8.46 o
   4   2   7       22.56       13.87      9.03 o
   5   2   7       14.96       12.96      9.84 o
   6   2   7       20.20       18.13     10.78 o
  -6   3   7        0.10        2.24      9.75 o
  -5   3   7       24.35       16.53     12.89 o
  -4   3   7       17.60       24.50      6.46 o
  -3   3   7      193.49      214.85     11.25 o
  -2   3   7       25.91       17.87      4.68 o
  -1   3   7      499.06      552.79     13.37 o
   0   3   7       13.63       21.19      7.36 o
   1   3   7      213.90      245.06     11.38 o
   2   3   7        0.13       -3.64      3.64 o
   3   3   7      301.36      310.63     17.07 o
   4   3   7       43.47       39.42     12.05 o
   5   3   7       52.83       73.85     12.61 o
   6   3   7       29.22       28.59     24.03 o
  -6   4   7       21.17       13.54     10.63 o
  -5   4   7        0.66        5.93      7.88 o
  -4   4   7       24.26       22.26      7.93 o
  -3   4   7      534.08      499.88     17.68 o
  -2   4   7      665.83      663.61     17.91 o
  -1   4   7      409.04      433.52     13.21 o
   0   4   7      722.44      754.88     17.90 o
   1   4   7     1066.49     1120.67     22.74 o
   2   4   7       45.16       51.56      5.40 o
   3   4   7      377.32      369.60     19.41 o
   4   4   7      185.50      178.96     17.94 o
   5   4   7       16.47       20.15     12.73 o
   6   4   7        0.46      -12.58     12.58 o
  -6   5   7       98.97       76.10     12.96 o
  -5   5   7      273.08      284.72     17.52 o
  -4   5   7      110.07      102.91     10.98 o
  -3   5   7        0.87        1.95      4.13 o
  -2   5   7      262.57      282.98     12.51 o
  -1   5   7     1076.99     1072.31     22.75 o
   0   5   7      164.91      157.81      8.69 o
   1   5   7       98.20       94.65      7.80 o
   2   5   7       34.60       34.63      6.15 o
   3   5   7        0.72       -3.89      4.17 o
   4   5   7      198.20      185.13     16.60 o
   5   5   7       24.88       32.77     14.06 o
  -6   6   7       35.86       58.20     12.45 o
  -5   6   7       24.34       36.56      9.49 o
  -4   6   7      292.11      282.62     16.86 o
  -3   6   7      136.67      142.51      9.28 o
  -2   6   7      919.24      915.88     24.21 o
  -1   6   7       19.55       12.45      4.82 o
   0   6   7     1706.37     1774.36     35.85 o
   1   6   7      137.18      121.33      8.00 o
   2   6   7      151.14      137.42      9.31 o
   3   6   7      107.68      112.23      8.83 o
   4   6   7       35.73       22.98      8.26 o
   5   6   7        7.74       13.78     12.36 o
  -5   7   7      182.47      197.52     15.56 o
  -4   7   7      132.35      124.29     12.37 o
  -3   7   7      261.68      238.58     12.09 o
  -2   7   7       20.52       29.62      6.39 o
  -1   7   7      377.02      339.84     13.07 o
   0   7   7      965.62      921.03     22.38 o
   1   7   7      435.28      452.70     17.65 o
   2   7   7        9.95        4.12      5.77 o
   3   7   7       22.00       19.46      6.60 o
   4   7   7      248.51      212.01     22.04 o
   5   7   7        2.84       12.28     19.87 o
  -5   8   7       59.92       49.97     10.83 o
  -4   8   7        1.18        3.76      7.92 o
  -3   8   7      198.55      206.99     12.49 o
  -2   8   7       30.64       33.16      6.84 o
  -1   8   7       38.26       41.80      6.50 o
   0   8   7       15.87       19.45      7.35 o
   1   8   7      432.59      435.11     14.77 o
   2   8   7        0.22        0.29      5.53 o
   3   8   7        0.05       -2.64      6.35 o
   4   8   7        0.16        6.05     11.40 o
   5   8   7       15.58        7.64     27.73 o
  -5   9   7        3.84        4.11      9.20 o
  -4   9   7       47.03       62.22     10.86 o
  -3   9   7      116.83      105.14     18.03 o
  -2   9   7      323.32      324.97     15.70 o
  -1   9   7      186.97      184.90     11.08 o
   0   9   7        2.25       -0.02      4.90 o
   1   9   7       99.82       99.38      8.71 o
   2   9   7        0.06       -3.12      7.09 o
   3   9   7        0.04        1.98      7.87 o
   4   9   7        9.30       19.77     12.43 o
   5   9   7       12.31       -0.26     12.04 o
  -5  10   7       44.37       36.82     11.00 o
  -4  10   7       80.50       87.40     13.31 o
  -3  10   7        2.69       -6.21      6.88 o
  -2  10   7        2.94        0.38      6.71 o
  -1  10   7       23.86       19.94      5.94 o
   0  10   7        5.06       -0.09      5.31 o
   1  10   7       12.13       15.69      6.15 o
   2  10   7       12.37       11.80      7.46 o
   3  10   7        4.14       -1.37      8.36 o
   4  10   7        4.16        5.28     12.71 o
   5  10   7        8.44        9.11     13.38 o
  -5  11   7        2.31       14.03     10.33 o
  -4  11   7       10.76       22.40     10.54 o
  -3  11   7        0.83       19.67      8.57 o
  -2  11   7       35.17       37.56      9.09 o
  -1  11   7      175.65      160.69     10.75 o
   0  11   7       17.09       16.15      6.58 o
   1  11   7       37.69       20.68      7.14 o
   2  11   7      267.58      255.64     27.79 o
   3  11   7       33.36       33.01     11.92 o
   4  11   7        6.93       -3.60     12.47 o
   5  11   7        0.78       22.22     17.41 o
  -5  12   7       16.29       21.70     12.64 o
  -4  12   7       40.35       48.04     12.58 o
  -3  12   7      176.84      190.25     20.99 o
  -2  12   7        3.07        4.61      7.70 o
  -1  12   7        9.00        9.88      6.66 o
   0  12   7        0.43        5.95      7.48 o
   1  12   7      185.89      179.23     15.64 o
   2  12   7      184.07      177.03     16.03 o
   3  12   7       10.24       21.28     11.30 o
   4  12   7        2.51        3.07     13.29 o
  -4  13   7        0.04       -7.58     10.22 o
  -3  13   7        8.26        0.87      8.80 o
  -2  13   7      259.23      276.39     34.39 o
  -1  13   7        0.17        3.17      4.80 o
   0  13   7       23.48       30.38      8.30 o
   1  13   7       87.79       86.75     11.82 o
   2  13   7       17.83       -9.19      9.56 o
   3  13   7       12.19       18.60     11.67 o
   4  13   7        0.00      -11.75     11.75 o
  -4  14   7        0.54       12.69     15.96 o
  -3  14   7      223.81      216.47     17.89 o
  -2  14   7      152.43      145.11     20.61 o
  -1  14   7       11.16        9.89      9.51 o
   0  14   7        0.28       -0.15      7.25 o
   1  14   7        1.72        5.42      9.54 o
   2  14   7        4.86       12.93     13.29 o
   3  14   7        0.51        0.47     12.09 o
   4  14   7        1.04       11.24     15.25 o
  -4  15   7        5.90        9.28     12.37 o
  -3  15   7       14.00        5.95      9.42 o
  -2  15   7       45.71       54.02     12.22 o
  -1  15   7      197.30      177.16     17.23 o
   0  15   7       41.69       42.22     10.16 o
   1  15   7       15.37        5.63     17.81 o
   2  15   7       56.16       49.48     14.70 o
   3  15   7        3.82       -5.02     11.16 o
   4  15   7        0.56      -14.20     14.20 o
  -3  16   7        0.31       -0.19     10.67 o
  -2  16   7        2.19       -3.32     10.13 o
  -1  16   7      131.91      149.51     16.68 o
   0  16   7       16.13       14.41      9.12 o
   1  16   7       61.04       59.09     14.32 o
   2  16   7       83.56       70.86     17.21 o
   3  16   7       23.25       33.79     14.64 o
  -3  17   7        9.28       27.25     21.45 o
  -2  17   7       38.14       47.19     13.03 o
  -1  17   7       29.16       39.68     15.04 o
   0  17   7        0.70       19.18     15.83 o
   1  17   7        8.70        0.47     16.30 o
   2  17   7        0.01        1.78     12.71 o
   3  17   7        0.45       -0.63     16.52 o
  -2  18   7       29.85       17.94     12.53 o
  -1  18   7       43.33       28.09     12.99 o
   0  18   7        2.63       -9.84     14.36 o
   1  18   7        6.15       24.13     12.81 o
   2  18   7        8.77       13.96     13.84 o
  -2  19   7       11.53       -3.01     13.03 o
  -1  19   7       10.16       33.42     18.73 o
   0  19   7        0.00       -0.71     18.48 o
   1  19   7        0.70       -6.44     21.10 o
   0  20   7        0.07       -9.14     18.48 o
  -6   0   8        0.22       15.46     38.35 o
  -5   0   8      383.08      393.11     52.22 o
  -4   0   8      502.02      516.74     34.19 o
  -3   0   8     1121.11     1163.44     42.21 o
  -2   0   8      275.25      275.26     16.81 o
  -1   0   8     2407.95     2433.05     62.16 o
   0   0   8     1984.16     2053.42     53.57 o
   1   0   8     1839.27     1888.09     55.75 o
   2   0   8      187.85      212.63     13.72 o
   3   0   8       12.85       16.94     16.33 o
   4   0   8       34.52       29.27     17.87 o
   5   0   8      219.88      193.46     32.35 o
  -6   1   8        2.56       13.43     10.57 o
  -5   1   8        8.60        6.13     12.58 o
  -4   1   8        4.82       15.06     13.34 o
  -3   1   8        6.56        0.16      7.48 o
  -2   1   8      277.42      281.49     15.27 o
  -1   1   8      138.95      167.53     11.40 o
   0   1   8      172.42      201.95     10.51 o
   1   1   8       94.48       96.68     10.88 o
   2   1   8      304.74      285.45     13.73 o
   3   1   8       24.72       22.93      8.18 o
   4   1   8        2.60       -6.05      9.01 o
   5   1   8       42.33       34.83     11.98 o
  -6   2   8       62.37       93.97     14.46 o
  -5   2   8       80.44       55.92     11.71 o
  -4   2   8      453.20      449.50     24.21 o
  -3   2   8        2.20       -5.86      5.86 o
  -2   2   8      216.26      225.98     10.68 o
  -1   2   8      219.09      232.95     10.09 o
   0   2   8       52.09       77.01      6.71 o
   1   2   8       13.08        8.18      4.42 o
   2   2   8       90.73      100.62      8.69 o
   3   2   8       33.59       41.29      8.95 o
   4   2   8       38.48       40.65     11.50 o
   5   2   8       39.89       28.46     15.49 o
  -6   3   8        8.31       32.98     11.46 o
  -5   3   8       63.88       51.32     13.55 o
  -4   3   8        0.99        5.49      8.56 o
  -3   3   8       47.28       37.95      9.12 o
  -2   3   8      252.88      234.62     10.88 o
  -1   3   8        5.08        6.32      6.67 o
   0   3   8       76.98       66.31      7.49 o
   1   3   8      451.19      436.35     14.66 o
   2   3   8       10.18        5.07      4.44 o
   3   3   8       65.74       80.36      8.12 o
   4   3   8       49.07       46.17     11.91 o
   5   3   8        1.59       -3.77     10.00 o
  -5   4   8       52.39       48.87     13.43 o
  -4   4   8       43.19       56.06     10.09 o
  -3   4   8      225.10      232.54     11.43 o
  -2   4   8       26.82       18.29      5.36 o
  -1   4   8      415.08      430.35     15.18 o
   0   4   8        0.98       -0.48      4.42 o
   1   4   8      111.65      135.81      9.70 o
   2   4   8      114.74       98.03     12.53 o
   3   4   8        0.82       -3.03      4.71 o
   4   4   8        7.73       -8.74      8.74 o
   5   4   8        0.02        3.68     10.07 o
  -5   5   8       70.96       51.87     10.88 o
  -4   5   8      440.25      453.45     22.39 o
  -3   5   8      263.44      260.40     15.85 o
  -2   5   8      289.82      280.95     20.86 o
  -1   5   8       60.47       48.06      6.61 o
   0   5   8      383.66      404.83     17.21 o
   1   5   8       18.56       22.09      5.45 o
   2   5   8       79.20       86.57      9.09 o
   3   5   8       85.08       92.52      7.73 o
   4   5   8        0.12       -7.80     15.80 o
   5   5   8        0.03       -3.30     12.71 o
  -5   6   8       58.64       54.73     11.24 o
  -4   6   8        8.17        2.46      8.30 o
  -3   6   8      265.01      274.51     17.74 o
  -2   6   8        0.56       -5.25      5.25 o
  -1   6   8       64.89       63.33     11.21 o
   0   6   8      327.78      333.95     13.99 o
   1   6   8      250.72      256.69     12.37 o
   2   6   8       41.38       41.45      7.84 o
   3   6   8       47.87       34.88      6.67 o
   4   6   8       39.12       36.41     31.88 o
   5   6   8       25.24       26.70     28.96 o
  -5   7   8        7.43       -2.43      9.74 o
  -4   7   8        6.75        8.99     11.33 o
  -3   7   8       38.44       34.57      7.02 o
  -2   7   8        0.32       -5.86      5.86 o
  -1   7   8      168.69      177.55     11.28 o
   0   7   8      122.28      127.53      9.19 o
   1   7   8        9.12       17.43      5.43 o
   2   7   8      305.66      296.48     22.86 o
   3   7   8      306.70      289.47     17.07 o
   4   7   8       37.65       21.27     13.25 o
   5   7   8        0.06        7.03     34.19 o
  -5   8   8      194.45      218.73     23.69 o
  -4   8   8       29.33       27.63      9.94 o
  -3   8   8       31.15       36.58      7.86 o
  -2   8   8      265.05      253.96     15.59 o
  -1   8   8      168.85      165.15     11.07 o
   0   8   8        0.11       -4.98      4.98 o
   1   8   8        5.91       11.44      5.25 o
   2   8   8        1.19       -1.12      7.21 o
   3   8   8       75.33       59.05     14.81 o
   4   8   8        0.01       -8.61     11.22 o
   5   8   8        0.33        7.71     14.36 o
  -5   9   8       81.04       55.28     12.40 o
  -4   9   8       51.40       52.55     11.01 o
  -3   9   8       26.86       30.29      9.62 o
  -2   9   8      354.92      320.92     29.94 o
  -1   9   8        7.95        7.01      6.28 o
   0   9   8       49.58       50.91      7.78 o
   1   9   8        0.10       -3.03      5.12 o
   2   9   8      302.64      303.24     18.86 o
   3   9   8        0.12       -1.48      7.32 o
   4   9   8       59.36       45.25     16.64 o
   5   9   8        4.28       11.76     14.19 o
  -5  10   8        0.01        9.67     10.32 o
  -4  10   8       26.98       32.61     10.58 o
  -3  10   8       34.22       29.04      8.81 o
  -2  10   8      505.69      495.97     22.80 o
  -1  10   8      252.12      256.12     13.70 o
   0  10   8      407.22      387.32     17.14 o
   1  10   8       15.14       18.40      7.16 o
   2  10   8        6.96        8.71      7.97 o
   3  10   8       34.30       30.96     16.88 o
   4  10   8        0.11       20.82     20.64 o
   5  10   8        7.38       15.14     15.10 o
  -5  11   8       12.90       19.21     10.87 o
  -4  11   8      142.23      166.87     16.10 o
  -3  11   8      591.42      609.28     25.66 o
  -2  11   8       21.25       21.51      8.64 o
  -1  11   8      178.24      174.48     11.86 o
   0  11   8       13.99        6.76      7.94 o
   1  11   8      492.69      515.02     21.17 o
   2  11   8       97.01      106.37     19.79 o
   3  11   8       83.29       90.64     15.15 o
   4  11   8        7.75       16.77     15.27 o
  -4  12   8       13.59       19.86     12.09 o
  -3  12   8        7.75        3.81      8.81 o
  -2  12   8      140.55      118.73     13.06 o
  -1  12   8       85.28      101.15     10.88 o
   0  12   8      143.74      146.16     11.57 o
   1  12   8        3.34       14.09      7.48 o
   2  12   8       26.76        4.57     10.13 o
   3  12   8       21.02        9.19     10.94 o
   4  12   8       11.66        2.63     20.18 o
  -4  13   8       27.66        4.55     12.05 o
  -3  13   8        7.54       25.11      9.55 o
  -2  13   8      142.99      148.96     14.68 o
  -1  13   8      170.80      164.81     14.62 o
   0  13   8      112.74       90.45     11.21 o
   1  13   8       19.79       11.83     10.48 o
   2  13   8       40.84       57.59     18.22 o
   3  13   8        0.15       19.32     11.90 o
   4  13   8        1.37       12.40     15.56 o
  -4  14   8        3.80       13.24     11.91 o
  -3  14   8        7.73        4.97      9.34 o
  -2  14   8       65.38       80.52     12.26 o
  -1  14   8        1.55       -3.16      8.52 o
   0  14   8        0.91        5.97      8.10 o
   1  14   8        0.66        1.36     11.36 o
   2  14   8        7.87       17.04     13.31 o
   3  14   8       31.03       67.39     15.26 o
   4  14   8        3.68        0.37     15.79 o
  -3  15   8        0.00        2.43     11.09 o
  -2  15   8       18.33       12.44      9.69 o
  -1  15   8       55.75       41.97     12.29 o
   0  15   8       10.92       10.95      9.80 o
   1  15   8        1.51       26.77     12.04 o
   2  15   8        0.39      -10.30     10.79 o
   3  15   8        6.80       11.38     15.56 o
  -3  16   8        7.70       -9.98     11.60 o
  -2  16   8       16.34       30.68     13.78 o
  -1  16   8        3.78        9.42     10.89 o
   0  16   8        1.46      -10.83     13.80 o
   1  16   8        0.20      -10.62     10.62 o
   2  16   8        0.00       17.49     12.91 o
   3  16   8        0.02       -7.92     14.64 o
  -2  17   8        0.24        2.03     12.24 o
  -1  17   8       30.14       38.43     14.04 o
   0  17   8       21.25       20.21     16.71 o
   1  17   8        0.00       -7.49     10.79 o
   2  17   8       17.39       14.99     13.88 o
  -2  18   8        8.06        4.68     12.54 o
  -1  18   8       89.71       94.51     22.15 o
   0  18   8        2.05        2.19     16.00 o
   1  18   8        0.82       -5.13     16.61 o
   2  18   8        3.98        9.95     14.14 o
  -1  19   8        7.11       14.84     17.97 o
   0  19   8        1.82       -5.40     18.95 o
   1  19   8        0.07      -10.75     18.79 o
  -5   1   9      112.45      111.52     14.70 o
  -4   1   9      443.18      432.90     27.39 o
  -3   1   9      433.15      420.51     23.39 o
  -2   1   9      105.79      112.36      8.00 o
  -1   1   9       22.19       14.73      5.52 o
   0   1   9      219.32      199.85     10.82 o
   1   1   9      340.21      362.76     14.06 o
   2   1   9      430.89      494.16     19.46 o
   3   1   9       11.62       -0.36     10.95 o
   4   1   9       15.47       -7.28     10.13 o
   5   1   9       85.10       92.15     19.51 o
  -5   2   9       15.47       30.57     11.29 o
  -4   2   9       93.91      102.42     13.86 o
  -3   2   9      678.08      578.98     30.14 o
  -2   2   9      280.90      270.77     11.48 o
  -1   2   9       55.37       55.49      6.73 o
   0   2   9       36.30       27.58      5.49 o
   1   2   9      126.95      131.35      8.83 o
   2   2   9       84.89       83.61      6.88 o
   3   2   9       98.47      110.10     15.10 o
   4   2   9       79.73       89.55     14.85 o
   5   2   9       18.15       25.99     14.70 o
  -5   3   9       15.06       15.08     10.65 o
  -4   3   9       82.64       89.46     13.44 o
  -3   3   9      248.85      252.17     18.10 o
  -2   3   9       19.98       16.71      4.44 o
  -1   3   9       28.86       27.85      5.96 o
   0   3   9      125.42      128.75     11.06 o
   1   3   9       12.36       16.11      4.98 o
   2   3   9        1.88        3.51      4.43 o
   3   3   9       47.18       74.10      9.23 o
   4   3   9       57.15       71.60     14.07 o
   5   3   9       38.32       47.50     18.79 o
  -5   4   9       46.63       36.99     13.25 o
  -4   4   9      483.15      476.95     26.18 o
  -3   4   9        0.05        1.44      4.81 o
  -2   4   9      151.53      146.10      8.73 o
  -1   4   9      289.49      290.53     13.32 o
   0   4   9      230.07      261.66     13.06 o
   1   4   9        0.28       -2.21      4.56 o
   2   4   9      139.31      147.56     12.74 o
   3   4   9       43.29       40.00      7.23 o
   4   4   9        0.32       15.60     11.01 o
   5   4   9        5.64       -3.28     13.82 o
  -5   5   9        1.40        5.97      9.94 o
  -4   5   9       33.82       49.32     11.89 o
  -3   5   9       58.67       45.90      7.94 o
  -2   5   9      404.48      424.64     22.13 o
  -1   5   9     1315.98     1260.59     29.00 o
   0   5   9      965.73      991.21     24.52 o
   1   5   9      624.84      623.64     18.06 o
   2   5   9        6.55       17.03      5.63 o
   3   5   9       90.76       91.14      9.55 o
   4   5   9        0.89       -2.63     12.89 o
   5   5   9        5.59       18.15     15.47 o
  -5   6   9       66.89       95.25     13.37 o
  -4   6   9        0.35       -5.04      8.03 o
  -3   6   9      449.78      441.11     20.89 o
  -2   6   9       96.10       88.25      9.62 o
  -1   6   9       55.60       56.65      7.89 o
   0   6   9       27.34       29.86      6.48 o
   1   6   9        2.59       -4.94      4.94 o
   2   6   9      136.39      136.06     10.63 o
   3   6   9      188.92      185.23     12.53 o
   4   6   9       31.05       15.55     14.06 o
   5   6   9        0.23      -12.98     12.98 o
  -5   7   9       41.43       48.95     12.15 o
  -4   7   9       27.99       14.17     10.35 o
  -3   7   9        6.57       12.18      7.26 o
  -2   7   9      562.52      538.80     20.82 o
  -1   7   9      413.07      410.91     17.15 o
   0   7   9       87.86       89.91      8.91 o
   1   7   9       11.44        9.38      6.16 o
   2   7   9      128.92      122.79     16.32 o
   3   7   9       27.20       38.81     11.40 o
   4   7   9       71.13       76.19     18.45 o
   5   7   9       14.63       -5.38     14.36 o
  -5   8   9       13.03       31.76     11.50 o
  -4   8   9      187.88      163.41     15.59 o
  -3   8   9       67.40       52.06      9.06 o
  -2   8   9      150.44      141.21     12.87 o
  -1   8   9       52.13       55.13      8.07 o
   0   8   9      394.08      386.01     17.27 o
   1   8   9        2.75        7.50      5.74 o
   2   8   9        4.95       -2.63      8.00 o
   3   8   9       67.09       91.76     14.31 o
   4   8   9       14.33       35.30     15.46 o
   5   8   9        0.00        4.42     15.08 o
  -5   9   9       34.79       26.84     11.64 o
  -4   9   9        4.31       30.98     10.28 o
  -3   9   9       46.77       51.73      9.58 o
  -2   9   9      162.26      147.89     16.51 o
  -1   9   9        7.52        8.13      6.26 o
   0   9   9       11.34        8.04      6.55 o
   1   9   9       20.62       17.33      6.97 o
   2   9   9        5.00        4.57      8.59 o
   3   9   9        2.57        3.95     10.25 o
   4   9   9        2.31        0.69     13.32 o
  -4  10   9        4.94        1.77      9.61 o
  -3  10   9      174.29      188.86     15.53 o
  -2  10   9       66.08       79.35     11.27 o
  -1  10   9      117.58      127.97     10.82 o
   0  10   9        1.88        1.38      6.48 o
   1  10   9       73.99       71.05      9.10 o
   2  10   9       48.99       54.82     10.08 o
   3  10   9        1.38       -0.81      9.91 o
   4  10   9       13.00       13.59     15.11 o
  -4  11   9        0.01       -9.01      9.29 o
  -3  11   9        0.61       -0.95      8.38 o
  -2  11   9        0.03       -7.06      8.72 o
  -1  11   9        4.80       -2.92      6.36 o
   0  11   9       13.38        7.27      7.05 o
   1  11   9       10.83       27.12     12.08 o
   2  11   9        7.71        4.89     10.35 o
   3  11   9        1.24       -4.58     10.44 o
   4  11   9        0.00      -13.42     13.42 o
  -4  12   9       49.20       59.38     13.18 o
  -3  12   9       86.26       82.29     15.78 o
  -2  12   9      131.02      148.94     14.71 o
  -1  12   9       42.41       55.89      9.09 o
   0  12   9      253.65      271.78     16.11 o
   1  12   9       10.25       21.89      8.26 o
   2  12   9        0.27       -9.91      9.91 o
   3  12   9       24.71       24.31     14.38 o
   4  12   9        1.13      -13.62     13.62 o
  -4  13   9        5.59        8.16     12.13 o
  -3  13   9       75.80       89.00     22.13 o
  -2  13   9        2.02       11.89      9.19 o
  -1  13   9      155.24      168.67     15.20 o
   0  13   9      354.35      343.83     38.70 o
   1  13   9       23.90       20.64     11.47 o
   2  13   9        0.00       20.23     13.70 o
   3  13   9        2.96        9.79     28.80 o
   4  13   9        1.34       -1.65     15.91 o
  -3  14   9        2.93       -5.29     10.97 o
  -2  14   9       53.41       65.53     15.13 o
  -1  14   9       49.42       53.23     12.11 o
   0  14   9       97.68       80.65     12.60 o
   1  14   9        6.14       28.42     12.01 o
   2  14   9        0.18      -10.33     10.33 o
   3  14   9       43.66       41.62     17.39 o
  -3  15   9        2.40        2.37     14.23 o
  -2  15   9       79.79       73.98     13.29 o
  -1  15   9       54.31       85.49     14.28 o
   0  15   9       20.61       30.41     12.42 o
   1  15   9        4.86        8.07     14.94 o
   2  15   9        6.42       17.03     12.47 o
   3  15   9        2.23        4.38     15.98 o
  -3  16   9       29.01       29.20     13.81 o
  -2  16   9       20.15       17.92     12.11 o
  -1  16   9       33.71       40.06     13.83 o
   0  16   9       38.40       39.36     18.28 o
   1  16   9       11.10       10.41     12.35 o
   2  16   9       36.63       53.01     18.58 o
  -2  17   9       12.74       24.09     13.54 o
  -1  17   9       18.96       21.93     13.29 o
   0  17   9        3.74        6.32     15.68 o
   1  17   9        0.01       -4.99     11.60 o
   2  17   9        0.37       -7.30     13.42 o
  -1  18   9       55.05       24.01     17.72 o
   0  18   9        4.29       11.30     17.07 o
   1  18   9        9.53       25.36     19.33 o
  -5   0  10       67.10       66.87     20.11 o
  -4   0  10       70.19       88.06     23.41 o
  -3   0  10        0.09       29.95     13.98 o
  -2   0  10       12.80       12.18      7.71 o
  -1   0  10      311.12      332.62     19.82 o
   0   0  10     2176.12     2115.53     61.09 o
   1   0  10      420.73      464.45     22.40 o
   2   0  10      165.81      154.21     13.20 o
   3   0  10      105.61       37.68     29.88 o
   4   0  10       19.78        8.01     20.64 o
   5   0  10       16.16       37.28     25.57 o
  -5   1  10        1.92       -5.53     10.47 o
  -4   1  10       96.17      106.65     16.19 o
  -3   1  10      881.30      827.48     31.77 o
  -2   1  10      240.35      229.29     11.68 o
  -1   1  10      133.73      136.76      9.46 o
   0   1  10        7.36       14.70      8.84 o
   1   1  10      382.96      372.51     15.14 o
   2   1  10       18.01       17.31      5.86 o
   3   1  10        7.18        5.76     10.91 o
   4   1  10       22.04       36.87     18.33 o
   5   1  10        0.01      -13.33     13.33 o
  -5   2  10       15.48        9.82     10.87 o
  -4   2  10       21.43       30.16     10.85 o
  -3   2  10        1.42        7.47      9.07 o
  -2   2  10      602.84      585.09     18.49 o
  -1   2  10      406.81      417.16     18.68 o
   0   2  10       84.97       83.76      8.08 o
   1   2  10        0.23        4.92      5.44 o
   2   2  10       20.48       24.85      5.82 o
   3   2  10      128.53      119.80     11.55 o
   4   2  10      100.14      116.07     21.33 o
   5   2  10       15.72        7.78     23.87 o
  -5   3  10       15.59       27.01     11.51 o
  -4   3  10      229.90      240.46     19.74 o
  -3   3  10      347.09      349.33     22.40 o
  -2   3  10       13.60       11.72      6.02 o
  -1   3  10        0.28        0.50      5.29 o
   0   3  10      156.57      154.74      9.84 o
   1   3  10       50.70       46.34      6.58 o
   2   3  10       29.05       33.53      7.31 o
   3   3  10       72.86       68.27      9.93 o
   4   3  10        6.11       -3.54     13.24 o
   5   3  10        4.57       -5.87     14.83 o
  -5   4  10        8.61        7.71     10.71 o
  -4   4  10       17.95       16.00     10.19 o
  -3   4  10      323.67      286.24     16.59 o
  -2   4  10       99.09       96.86     10.85 o
  -1   4  10       12.75        8.19      5.91 o
   0   4  10       48.83       39.66      6.63 o
   1   4  10        3.10        1.21      5.06 o
   2   4  10      225.14      224.59     11.66 o
   3   4  10       51.34       71.38     10.76 o
   4   4  10       37.91       39.02     16.67 o
   5   4  10        2.55       13.79     16.39 o
  -5   5  10        3.16       15.40     11.15 o
  -4   5  10      270.42      249.44     24.47 o
  -3   5  10       58.43       65.71      9.43 o
  -2   5  10      124.43      129.57      9.32 o
  -1   5  10      254.48      264.14     17.72 o
   0   5  10       14.32       15.21      6.05 o
   1   5  10        0.11        5.36      5.37 o
   2   5  10       27.96       23.00      6.04 o
   3   5  10       54.14       56.27     10.40 o
   4   5  10        6.34        4.96     13.81 o
   5   5  10        3.50        2.04     15.46 o
  -5   6  10        7.28        4.84     14.72 o
  -4   6  10        4.56        1.09      8.56 o
  -3   6  10        0.19        6.49      7.06 o
  -2   6  10       14.02       22.44      7.94 o
  -1   6  10      325.92      344.85     15.66 o
   0   6  10        1.79       13.74      6.41 o
   1   6  10      186.68      199.99     12.62 o
   2   6  10       73.15       64.77      7.21 o
   3   6  10       22.53       24.37      9.68 o
   4   6  10        0.26      -11.75     11.75 o
   5   6  10        0.10       -0.33     15.54 o
  -5   7  10       10.24       15.67     11.00 o
  -4   7  10        4.45        9.50      9.61 o
  -3   7  10      151.61      141.27     12.55 o
  -2   7  10     1258.02     1209.54     33.15 o
  -1   7  10       49.56       41.83     11.46 o
   0   7  10       33.15       28.85      7.33 o
   1   7  10      125.39      121.00     10.42 o
   2   7  10        9.61       -4.33      6.59 o
   3   7  10       31.48       38.17     14.53 o
   4   7  10        0.05       -1.75     13.80 o
  -4   8  10       11.98       23.10     10.41 o
  -3   8  10       19.16       19.45      8.16 o
  -2   8  10       11.31        9.40      9.94 o
  -1   8  10       96.01      102.26     10.33 o
   0   8  10      234.91      260.51     14.90 o
   1   8  10      500.89      486.65     21.41 o
   2   8  10        0.90        0.49      8.52 o
   3   8  10        3.93       -2.40     12.96 o
   4   8  10       20.89       16.97     16.13 o
  -4   9  10       82.23       77.92     13.35 o
  -3   9  10       19.61       27.81     10.68 o
  -2   9  10       72.88       54.05     10.65 o
  -1   9  10       97.75       75.27     10.09 o
   0   9  10      401.26      408.27     18.89 o
   1   9  10      731.93      686.19     22.96 o
   2   9  10        7.29       18.08      9.64 o
   3   9  10        2.07        4.10     13.91 o
   4   9  10        9.22       -8.83     14.50 o
  -4  10  10        2.90       -9.64     11.54 o
  -3  10  10        9.62       -1.81      9.47 o
  -2  10  10        0.02       -2.10      9.31 o
  -1  10  10      100.19      103.62     10.64 o
   0  10  10        1.73        4.08      7.17 o
   1  10  10        0.01       -6.35      6.73 o
   2  10  10        0.41       -9.46      9.46 o
   3  10  10        6.84       33.94     15.88 o
   4  10  10       42.29       43.84     55.14 o
  -4  11  10       47.29       71.33     13.71 o
  -3  11  10        1.21        9.41     10.88 o
  -2  11  10       47.51       55.29     13.85 o
  -1  11  10      146.92      123.55     14.56 o
   0  11  10       51.99       61.81      9.72 o
   1  11  10        0.06       -0.96      7.70 o
   2  11  10       14.94       -1.62     17.41 o
   3  11  10       21.15       18.65     15.55 o
   4  11  10        3.34       -5.74     15.61 o
  -4  12  10       12.32       31.26     12.18 o
  -3  12  10       52.08       59.36     14.07 o
  -2  12  10       12.14       18.92      9.30 o
  -1  12  10       13.30       16.57     12.27 o
   0  12  10       35.82       59.62      9.93 o
   1  12  10        5.83        5.49     10.93 o
   2  12  10        1.70        1.67     11.10 o
   3  12  10       10.88       41.96     18.19 o
  -3  13  10       25.86       30.40     13.93 o
  -2  13  10        5.55        6.84      9.38 o
  -1  13  10       11.05        4.49      9.38 o
   0  13  10       13.78       20.13      8.63 o
   1  13  10       30.84       30.99     15.86 o
   2  13  10        3.33       15.22     12.27 o
   3  13  10        0.00       -6.93     14.94 o
  -3  14  10       12.04        4.73     11.81 o
  -2  14  10      147.42      171.87     16.60 o
  -1  14  10       55.40       43.55     14.68 o
   0  14  10        6.35       11.08      8.97 o
   1  14  10        1.67       -0.62     11.01 o
   2  14  10       30.02       38.79     13.81 o
   3  14  10        8.10       29.07     17.07 o
  -2  15  10       27.92       26.16     11.29 o
  -1  15  10       12.67        2.74     12.27 o
   0  15  10       15.78       32.48     17.41 o
   1  15  10        0.04       -8.53     11.47 o
   2  15  10       20.37       27.03     14.16 o
  -2  16  10        7.55        4.43     11.61 o
  -1  16  10       53.06       55.19     15.18 o
   0  16  10        0.59      -13.31     14.80 o
   1  16  10       19.51       28.77     13.49 o
   2  16  10        1.25        3.56     13.67 o
  -1  17  10       22.65       17.59     21.41 o
   0  17  10        2.78      -11.91     14.86 o
   1  17  10        4.64       -0.63     17.86 o
  -5   1  11        6.80       16.10     15.72 o
  -4   1  11        2.03        1.73      9.49 o
  -3   1  11      349.86      342.11     22.71 o
  -2   1  11       18.77       11.05      6.24 o
  -1   1  11        9.15       16.20      6.17 o
   0   1  11      739.33      717.46     25.48 o
   1   1  11       49.99       46.37      7.12 o
   2   1  11      134.72      129.93      9.20 o
   3   1  11      180.88      168.17     20.77 o
   4   1  11        2.14       21.64     16.23 o
   5   1  11       14.41       22.05     25.88 o
  -5   2  11        3.01       15.51     11.42 o
  -4   2  11       21.26        7.16     10.26 o
  -3   2  11       17.86        2.91      9.14 o
  -2   2  11       41.89       36.43      7.59 o
  -1   2  11        0.55       -2.16      5.56 o
   0   2  11      299.53      282.60     13.72 o
   1   2  11      136.51      155.75     12.60 o
   2   2  11        3.39        3.44      5.82 o
   3   2  11       50.94       62.00     10.94 o
   4   2  11        9.51       12.56     18.02 o
  -5   3  11       39.54       35.22     13.03 o
  -4   3  11        6.82       21.40     10.50 o
  -3   3  11       17.47       14.40     12.83 o
  -2   3  11      767.75      713.76     23.10 o
  -1   3  11     1001.64     1009.33     30.50 o
   0   3  11       75.53       80.80      9.01 o
   1   3  11      283.04      283.65     17.55 o
   2   3  11       48.22       36.10      7.16 o
   3   3  11        0.00       -8.42      8.42 o
   4   3  11       13.55       27.01     16.42 o
  -5   4  11       19.33       29.50     13.04 o
  -4   4  11      120.93      145.04     17.06 o
  -3   4  11       90.68      104.24     16.05 o
  -2   4  11      268.73      247.84     14.13 o
  -1   4  11        0.01        0.75      5.90 o
   0   4  11       41.67       39.00      7.71 o
   1   4  11     1131.60     1118.57     25.97 o
   2   4  11      892.07      861.74     22.70 o
   3   4  11        0.36       -5.41      8.71 o
   4   4  11        7.80       -3.74     16.02 o
  -4   5  11        0.21        4.73     11.24 o
  -3   5  11       36.64       41.94     11.42 o
  -2   5  11        7.35       17.58      8.36 o
  -1   5  11        7.27        4.44      5.96 o
   0   5  11       59.68       74.95      8.94 o
   1   5  11       18.59        5.72      8.06 o
   2   5  11        4.91        7.98      6.30 o
   3   5  11        0.00        6.48      9.92 o
   4   5  11       10.97        9.05     25.11 o
  -4   6  11        0.02        1.99      9.83 o
  -3   6  11       39.92       56.66     11.41 o
  -2   6  11      319.83      320.52     17.58 o
  -1   6  11        8.45       -0.92      7.12 o
   0   6  11        1.48       -3.97      5.86 o
   1   6  11        2.95       -3.69      6.37 o
   2   6  11        8.57        6.56      6.53 o
   3   6  11       26.80       32.80     21.96 o
   4   6  11        1.27      -13.19     14.59 o
  -4   7  11        8.50        1.40      9.73 o
  -3   7  11       75.74       70.85     12.22 o
  -2   7  11       99.79      107.96     11.92 o
  -1   7  11        8.97       12.72      6.87 o
   0   7  11        0.80       -0.86      6.49 o
   1   7  11        6.95        5.79      7.26 o
   2   7  11        1.85       -7.84      7.84 o
   3   7  11        1.21        1.19     10.40 o
   4   7  11       18.72       27.21     17.53 o
  -4   8  11       93.90       76.76     22.11 o
  -3   8  11       64.76       48.94     11.62 o
  -2   8  11       52.18       59.26     10.25 o
  -1   8  11       17.23       14.08      7.16 o
   0   8  11       42.52       46.69      9.23 o
   1   8  11       60.50       68.85     10.00 o
   2   8  11        4.03        0.41     10.28 o
   3   8  11        0.00        2.01     13.94 o
   4   8  11       14.23       18.66     16.72 o
  -4   9  11       15.08       19.28     11.63 o
  -3   9  11        2.63       11.40      9.81 o
  -2   9  11      101.97      105.02     12.34 o
  -1   9  11       56.43       38.88      8.90 o
   0   9  11       60.75       68.20      9.95 o
   1   9  11       17.05        4.83      7.73 o
   2   9  11        0.11       -3.60     10.44 o
   3   9  11        0.05        6.93     15.03 o
   4   9  11       24.52       15.64     20.64 o
  -4  10  11       14.64       19.27     12.07 o
  -3  10  11       93.22       94.03     14.48 o
  -2  10  11        4.29       13.90      9.49 o
  -1  10  11      118.19      128.25     14.10 o
   0  10  11        0.35        0.72      7.37 o
   1  10  11       13.62        5.95      9.12 o
   2  10  11        9.11       14.13     11.58 o
   3  10  11        1.14      -13.48     13.48 o
  -3  11  11        0.00        7.30     10.67 o
  -2  11  11        8.33        2.50      8.84 o
  -1  11  11       32.20       11.25      9.42 o
   0  11  11        4.90        0.83      7.67 o
   1  11  11        6.51       -2.76     10.00 o
   2  11  11       19.17       25.75     16.38 o
   3  11  11        7.88        6.16     15.76 o
  -3  12  11        7.86       14.87     11.55 o
  -2  12  11       46.37       27.17     11.24 o
  -1  12  11      287.15      328.47     21.20 o
   0  12  11        0.98        1.04      8.02 o
   1  12  11        5.07        1.04     12.61 o
   2  12  11        2.13       16.11     12.25 o
   3  12  11        0.53       13.69     22.49 o
  -3  13  11       10.46       37.23     14.18 o
  -2  13  11        6.76        6.71     10.04 o
  -1  13  11       49.56       35.72     11.90 o
   0  13  11       14.33       -3.16     12.59 o
   1  13  11        2.93       10.25     14.36 o
   2  13  11        4.15        8.99     13.64 o
   3  13  11        5.51        9.77     17.14 o
  -2  14  11        1.00       -6.16     10.22 o
  -1  14  11        7.51       18.65     11.16 o
   0  14  11       24.88       38.51     18.30 o
   1  14  11       11.44       13.71     13.35 o
   2  14  11       17.69       22.76     14.78 o
  -2  15  11       47.77       28.53     12.82 o
  -1  15  11        6.21       16.17     11.86 o
   0  15  11        1.62       17.87     17.14 o
   1  15  11       19.09       14.47     13.86 o
   2  15  11        0.01        9.04     15.93 o
  -1  16  11        4.07      -15.44     15.44 o
   0  16  11       46.25       35.90     20.03 o
   1  16  11       12.04       10.71     33.89 o
  -4   0  12        7.12       18.03     16.28 o
  -3   0  12      200.50      160.18     25.13 o
  -2   0  12       17.40       12.11     10.24 o
  -1   0  12        5.60        8.40      9.40 o
   0   0  12       63.22       70.32     12.10 o
   1   0  12      167.86      179.04     16.29 o
   2   0  12      998.09      989.52     76.81 o
   3   0  12       27.24       44.36     25.88 o
   4   0  12        0.92        6.16     22.18 o
  -4   1  12      105.37       95.03     15.46 o
  -3   1  12       59.66       63.74     13.30 o
  -2   1  12       63.00       40.17      8.47 o
  -1   1  12        2.97        1.25      6.41 o
   0   1  12      178.25      170.44     11.43 o
   1   1  12       43.19       44.02      7.92 o
   2   1  12      113.07      102.41     10.11 o
   3   1  12      141.21      117.67     22.53 o
   4   1  12        2.26       23.98     17.74 o
  -4   2  12       14.33      -11.62     11.62 o
  -3   2  12        9.73       21.05     10.75 o
  -2   2  12      145.81      163.11     12.27 o
  -1   2  12      819.39      800.74     23.17 o
   0   2  12        0.16       -2.07      6.04 o
   1   2  12        7.91       -1.56      6.28 o
   2   2  12        0.57       -1.83      6.38 o
   3   2  12        0.32        0.95     15.13 o
   4   2  12       27.16       30.74     18.04 o
  -4   3  12       10.54        3.73     10.80 o
  -3   3  12       66.78       78.23     13.56 o
  -2   3  12        0.12       -0.48      7.44 o
  -1   3  12        8.88        5.55      6.90 o
   0   3  12       90.97       97.29     10.50 o
   1   3  12       61.35       60.32      8.83 o
   2   3  12       87.79      108.72     11.34 o
   3   3  12       35.31       26.95     18.79 o
   4   3  12        1.99       12.73     16.77 o
  -4   4  12        0.11        1.64     11.00 o
  -3   4  12       34.57       18.68     10.40 o
  -2   4  12       77.06       91.26     11.94 o
  -1   4  12       45.20       35.83      8.09 o
   0   4  12      134.44      126.91     13.74 o
   1   4  12      294.75      301.89     17.48 o
   2   4  12       83.22       77.95     10.48 o
   3   4  12       64.36       73.17     24.18 o
   4   4  12        9.85       45.92     19.17 o
  -4   5  12       18.70       16.87     11.55 o
  -3   5  12       11.96       10.62     10.34 o
  -2   5  12       10.99       -5.35      7.73 o
  -1   5  12        1.00       -2.50      6.32 o
   0   5  12       28.23       26.06      7.40 o
   1   5  12       85.31       83.20      9.69 o
   2   5  12       33.99       37.03      8.80 o
   3   5  12       19.30       32.00     17.20 o
   4   5  12       29.66       51.49     20.25 o
  -4   6  12        1.02       -1.03     10.30 o
  -3   6  12        0.01       -3.21      9.88 o
  -2   6  12      184.53      161.96     20.63 o
  -1   6  12       11.32       19.49      7.61 o
   0   6  12        5.02       -1.61      6.72 o
   1   6  12        2.55        8.87      7.10 o
   2   6  12       49.61       42.65      9.36 o
   3   6  12        0.00       -8.56     14.43 o
   4   6  12       12.41       30.02     19.71 o
  -4   7  12        3.21       -7.83     10.57 o
  -3   7  12       20.43       22.54     11.99 o
  -2   7  12        8.73       18.74      9.20 o
  -1   7  12       24.53       33.95      8.79 o
   0   7  12        6.99       -5.17      7.59 o
   1   7  12        6.76        2.08      6.87 o
   2   7  12       43.29       44.06      9.85 o
   3   7  12        0.68       -2.62     15.39 o
   4   7  12       14.85       42.74     20.34 o
  -4   8  12       14.31        7.47     11.09 o
  -3   8  12       14.05        0.82     10.10 o
  -2   8  12       76.53       70.00     10.85 o
  -1   8  12      251.83      234.99     15.55 o
   0   8  12       98.57       95.86     11.19 o
   1   8  12        1.98        3.83      7.11 o
   2   8  12        1.85       -1.79      7.67 o
   3   8  12       32.83        3.96     20.02 o
  -3   9  12       18.51       21.33     11.52 o
  -2   9  12       12.84        9.68      8.85 o
  -1   9  12      252.96      273.15     17.83 o
   0   9  12        9.90       14.96      8.54 o
   1   9  12        9.92       21.79     21.41 o
   2   9  12       29.52       39.39     13.64 o
   3   9  12       49.91       52.94     20.49 o
  -3  10  12        9.23       -4.52     10.71 o
  -2  10  12       11.96       10.64      8.83 o
  -1  10  12      111.03      142.74     15.60 o
   0  10  12       25.20       24.53      8.98 o
   1  10  12       12.97       22.13     10.76 o
   2  10  12       16.65       16.92     12.26 o
   3  10  12        0.36      -14.47     14.47 o
  -3  11  12        6.03       -3.76     10.59 o
  -2  11  12        2.05       18.33      9.97 o
  -1  11  12       11.20       14.91     10.49 o
   0  11  12        4.87        0.78      8.55 o
   1  11  12        0.34       -0.40     14.98 o
   2  11  12        5.89       -1.62     12.15 o
   3  11  12        1.14      -14.89     14.89 o
  -2  12  12       53.83       42.82     12.01 o
  -1  12  12        5.53       16.48     11.25 o
   0  12  12        1.58        9.75      8.88 o
   1  12  12        3.94        5.62     12.10 o
   2  12  12        0.52        3.21     12.19 o
  -2  13  12        1.66       -3.51     10.73 o
  -1  13  12        4.25        7.71     15.38 o
   0  13  12       63.44       68.70     26.50 o
   1  13  12       41.86       46.99     14.98 o
   2  13  12       21.67       31.82     15.25 o
  -1  14  12        7.29        1.81     11.31 o
   0  14  12        0.60        5.17     24.95 o
   1  14  12        0.01       -3.19     12.66 o
   0  15  12       21.30       29.73     19.82 o
  -4   1  13       22.30        7.23     11.41 o
  -3   1  13       78.32      108.40     15.70 o
  -2   1  13       30.76       37.29      9.86 o
  -1   1  13       28.20       32.25      8.56 o
   0   1  13       18.09       25.27      7.65 o
   1   1  13       64.30       44.04      8.64 o
   2   1  13       22.58       25.13      8.37 o
   3   1  13      136.96      130.48     24.74 o
   4   1  13        0.20        6.66     18.33 o
  -4   2  13        7.25       18.06     12.00 o
  -3   2  13        0.70       -3.24     10.14 o
  -2   2  13       18.02       19.16      9.36 o
  -1   2  13       66.84       44.32      8.81 o
   0   2  13      151.44      138.14     11.24 o
   1   2  13       50.48       47.24      8.97 o
   2   2  13        1.03        1.54      7.32 o
   3   2  13        3.09        0.51     16.00 o
   4   2  13        0.14       -0.44     17.10 o
  -4   3  13        8.60       13.50     11.59 o
  -3   3  13        1.82        4.12     10.31 o
  -2   3  13       18.31       21.28      9.31 o
  -1   3  13      231.54      241.22     14.96 o
   0   3  13      166.63      165.28     12.06 o
   1   3  13       25.06       16.35      7.98 o
   2   3  13        0.04        0.03      8.96 o
   3   3  13        5.98       -0.55     16.01 o
   4   3  13       28.92       25.70     19.09 o
  -4   4  13        9.17        0.82     11.66 o
  -3   4  13      106.10      112.92     16.47 o
  -2   4  13        4.18       -1.08      7.98 o
  -1   4  13        0.02       -7.77      7.96 o
   0   4  13       27.27       25.75      7.74 o
   1   4  13       63.89       69.80      9.52 o
   2   4  13       24.78        4.62      8.05 o
   3   4  13       13.46       13.28     17.41 o
  -4   5  13        7.68       21.23     12.70 o
  -3   5  13       29.70       57.33     14.13 o
  -2   5  13       93.69       74.44     12.05 o
  -1   5  13       18.73        4.21      7.35 o
   0   5  13       94.78       94.20     10.98 o
   1   5  13       61.21       66.10      9.70 o
   2   5  13       56.07       69.58     11.01 o
   3   5  13       51.28        9.47     17.20 o
  -3   6  13      121.71      147.96     18.85 o
  -2   6  13       46.70       62.01     11.89 o
  -1   6  13       14.88       18.51      8.18 o
   0   6  13      138.06      152.92     13.09 o
   1   6  13        1.37       10.25      7.68 o
   2   6  13       54.36       75.98     11.48 o
   3   6  13       23.73       29.92     18.58 o
  -3   7  13       15.22        2.18     11.16 o
  -2   7  13        1.56        6.01      9.15 o
  -1   7  13       92.84      101.77     13.50 o
   0   7  13       94.30      107.51     11.86 o
   1   7  13       20.71       14.90      8.15 o
   2   7  13        3.30        0.53      8.06 o
   3   7  13        8.92        1.70     16.95 o
  -3   8  13        6.95        1.68     11.48 o
  -2   8  13        7.50       16.12      9.75 o
  -1   8  13        5.32       -6.46      8.71 o
   0   8  13        1.34       13.95      8.20 o
   1   8  13       50.80       74.75     11.90 o
   2   8  13       84.51      106.31     14.27 o
   3   8  13       29.87       35.99     19.64 o
  -3   9  13        2.34       17.87     11.71 o
  -2   9  13        1.84        5.96      9.59 o
  -1   9  13       26.36       41.36     11.23 o
   0   9  13        0.18        3.85      8.01 o
   1   9  13        0.74       -5.94      8.51 o
   2   9  13        2.55       12.96     10.88 o
   3   9  13        2.29       -9.95     15.60 o
  -2  10  13        0.04       -1.12      9.12 o
  -1  10  13        0.01       -9.53      9.53 o
   0  10  13       32.70       29.89     11.18 o
   1  10  13        1.47       -2.40     10.25 o
   2  10  13        0.47        0.43     10.72 o
  -2  11  13        2.09       -8.75      8.75 o
  -1  11  13        4.65        6.30      9.81 o
   0  11  13        3.67       -0.11     10.22 o
   1  11  13       14.32       14.87     11.06 o
   2  11  13       25.59        5.74     13.56 o
  -2  12  13       10.48       16.72     11.32 o
  -1  12  13        0.71        9.32     11.65 o
   0  12  13        8.66       25.81     14.73 o
   1  12  13        1.44       -0.15     12.45 o
  -1  13  13       43.80       25.75     12.84 o
   0  13  13       90.15       89.93     18.36 o
   1  13  13       12.53       17.63     21.04 o
  -3   0  14        0.06       -6.95     14.73 o
  -2   0  14       61.23       61.61     19.65 o
  -1   0  14       22.90       21.55     19.10 o
   0   0  14        0.31        2.67     11.13 o
   1   0  14       88.84       90.73     15.79 o
   2   0  14       16.85        3.32     13.45 o
   3   0  14        4.60        9.55     27.73 o
  -3   1  14        6.03        2.80     11.06 o
  -2   1  14       89.93       77.68     14.84 o
  -1   1  14       19.83       12.17      7.89 o
   0   1  14      147.27      127.30     13.52 o
   1   1  14       16.66        9.81      7.84 o
   2   1  14        5.98       21.08      9.92 o
   3   1  14        1.43        8.63     16.84 o
  -3   2  14        0.27        8.02     11.92 o
  -2   2  14       38.23       36.15     15.21 o
  -1   2  14        0.41       -1.23      7.51 o
   0   2  14       51.68       33.82      9.30 o
   1   2  14        2.51        5.77      8.56 o
   2   2  14        4.95        5.61      9.33 o
   3   2  14        0.13        6.18     30.81 o
  -3   3  14        6.16        8.63     11.78 o
  -2   3  14       15.09       11.00     11.20 o
  -1   3  14       10.42       -2.83      7.51 o
   0   3  14        0.75       11.15      7.76 o
   1   3  14       31.12       32.98      8.83 o
   2   3  14       14.01       16.79      9.78 o
   3   3  14        0.51       15.01     18.04 o
  -3   4  14      103.08      107.94     20.99 o
  -2   4  14       53.43       54.50     14.09 o
  -1   4  14        2.71       -3.17      7.58 o
   0   4  14       47.62       35.88     10.17 o
   1   4  14        0.84        0.29      7.72 o
   2   4  14       12.60       11.91     12.36 o
   3   4  14       50.77       47.31     21.24 o
  -3   5  14        0.80       -0.34     11.92 o
  -2   5  14       76.15       63.02     14.18 o
  -1   5  14        3.93        2.35      7.55 o
   0   5  14       32.57       24.37      8.98 o
   1   5  14        0.54        6.23      7.89 o
   2   5  14        1.61       -7.31     11.71 o
   3   5  14       11.25        6.17     17.92 o
  -3   6  14        9.49        7.41     11.70 o
  -2   6  14        2.81        5.11     11.31 o
  -1   6  14        5.55        5.08      9.31 o
   0   6  14        3.48        8.72      9.80 o
   1   6  14        1.40       -8.57      8.57 o
   2   6  14       10.40       -0.18     15.07 o
  -3   7  14       41.97       35.84     13.64 o
  -2   7  14        1.78       10.73     12.01 o
  -1   7  14       10.25       16.53     10.08 o
   0   7  14       33.68       47.87     10.06 o
   1   7  14       46.73       52.15     11.40 o
   2   7  14        7.06      -12.09     12.09 o
  -2   8  14       16.48       23.88     13.16 o
  -1   8  14       31.33       36.21     13.66 o
   0   8  14       56.25       63.97     10.78 o
   1   8  14       42.70       38.26     10.99 o
   2   8  14        9.20        6.64     13.30 o
  -2   9  14       35.63       34.07     15.43 o
  -1   9  14        4.75        3.15     10.68 o
   0   9  14        0.74       16.32      8.92 o
   1   9  14        8.55        7.18      9.75 o
   2   9  14       43.99       84.59     27.20 o
  -1  10  14       96.13      108.79     14.99 o
   0  10  14       13.11       13.57     11.85 o
   1  10  14        4.81       -2.71      9.83 o
  -1  11  14        0.75       -9.65      9.65 o
   0  11  14       47.98       82.72     18.72 o
   1  11  14       26.76       27.18     15.72 o
  -2   1  15       23.89       61.39     14.05 o
  -1   1  15        5.67       -2.48      7.92 o
   0   1  15        3.96       -3.88      7.59 o
   1   1  15       30.89       42.39     10.18 o
   2   1  15        2.50      -15.09     16.14 o
  -2   2  15       56.33       39.21     13.58 o
  -1   2  15        1.71       -3.59      7.91 o
   0   2  15       39.77       32.45      9.45 o
   1   2  15        0.03        2.91      8.19 o
   2   2  15        0.96       11.14     17.14 o
  -2   3  15       21.60       12.90     12.32 o
  -1   3  15       41.48       41.24     12.61 o
   0   3  15        0.01       -8.26      8.26 o
   1   3  15        1.24        3.22      9.29 o
   2   3  15        0.20        5.04     23.10 o
  -2   4  15        0.05      -10.71     10.71 o
  -1   4  15       25.72       33.42     11.13 o
   0   4  15       18.12       17.28      9.57 o
   1   4  15        7.06       10.77      9.54 o
   2   4  15       16.21       41.17     22.64 o
  -2   5  15       14.19       45.84     14.09 o
  -1   5  15       80.47      113.05     15.03 o
   0   5  15       19.62       22.47      9.54 o
   1   5  15        0.40       -5.66      9.15 o
   2   5  15        3.12       11.19     17.50 o
  -2   6  15        1.09       12.83     12.87 o
  -1   6  15        0.79        9.93     10.21 o
   0   6  15       28.03       24.92      9.61 o
   1   6  15      130.37      159.47     16.26 o
  -1   7  15        4.41       -4.54     10.05 o
   0   7  15        9.50       18.87      9.55 o
   1   7  15       27.58       12.73     10.11 o
  -1   8  15       12.41       -1.61     10.33 o
   0   8  15       23.92       48.87     14.28 o
   1   8  15       20.02       27.66     10.83 o
   0   9  15        7.14       25.26     12.89 o
  -1   0  16       30.70       25.01     18.58 o
   0   0  16       55.13       63.42     16.61 o
   1   0  16       19.47        3.23     15.03 o
  -1   1  16       11.75        1.23     11.73 o
   0   1  16        0.86        7.68      9.08 o
   1   1  16       20.72       36.26     12.47 o
  -1   2  16       71.31       85.09     15.44 o
   0   2  16        8.23        4.71      8.97 o
   1   2  16        2.45        1.01      9.72 o
  -1   3  16        3.95       14.85     10.51 o
   0   3  16        1.06        2.83      8.92 o
   1   3  16       14.31        8.57     11.99 o
  -1   4  16        1.93       10.81     10.96 o
   0   4  16        1.94        3.76      9.14 o
 
